# Supplementary material for: Large scale, robust, and accurate whole transcriptome profiling from clinical formalin-fixed paraffin-embedded samples
Source: Sci Rep. 2020 Oct 19;10:17597. doi: 10.1038/s41598-020-74483-1 (PMC7572424; doi:10.1038/s41598-020-74483-1)
Supplement: Supplementary file 2 — Supplementary Legends. [file 41598_2020_74483_MOESM2_ESM.xlsx]

## Sheet: Table of contents
Table	Name	Description
1a	Library replicates	Per-library quality metric information, annotations, and library correlations
1b	Microdissected vs. whole slide replicates	Per-sample microdissected and whole slide quality metric information, annotations, and replicate correlations
1c	Extraction replicates	Per extraction replicate quality metric information, annotations, and replicate correlations
1d	FFPE-FF/OCT replicates	Per-sample FFPE and FF/OCT samples quality metric information, annotations, and replicate correlations
1e	FFPE vs FF/OCT pathway enrichments	FFPE vs FF/OCT pathway enrichments based on differential gene expression, using GSEA method
1f	Library replicates per-transcript TIN	Median per-transcript transcript integrity number in each library replicates
1g	Microdissected vs whole slide replicates per-transcript TIN	Median per-transcript transcript integrity number in micridissected vs. whole slide replicates
1h	Extraction replicates per-transcript TIN	Median per-transcript transcript integrity number in extraction replicates
1i	FFPE-vs-FF/OCT replicates per-transcript TIN	Median per-transcript transcript integrity number in FFPE vs FF/OCT replicates
1j	Clinical and research FFPE cohort per-transcript TIN	Median per-transcript transcript integrity number in clinical and research FFPE cohort
1k	Clinical and research FFPE cohort per-sample TIN	Median per-sample transcript integrity number in a subset of clinical and research FFPE cohort
1l	Outlier genes in FFPE-vs-FF/OCT replicate comparison	List of genes that are outliers (|residual| >= 1) when comparing per-gene mean FFPE to mean FF/OCT expression (log2(TPM+1)), along with information about whether the gene is up or down in FFPE cohort in this comparison
1m	Outlier genes in FFPE-vs-FF/OCT replicate comparison	List of genes that are outliers (|residual| >= 2) when comparing per-gene mean FFPE to mean FF/OCT expression (log2(TPM+1)), along with information about whether the gene is up or down in FFPE cohort in this comparison
1n	Differential expression for all contrasts	Full results of LIMMA based differential expression for every contrast in this study (both replicates and vs. TCGA)
1o	Outlier genes in FFPE-vs-TCGA comparison	List of genes that are outliers (|residual| >= 2) when comparing per-gene mean FFPE to mean TCGA expression (log2(TPM+1)), along with information about whether the gene is up or down in FFPE cohort. Separate comparisons were done for vs-TCGA_FFPE and vs-TCGA_FF
1p	FFPE-vs-FF/OCT replicates per-gene TIN analysis results	Results of per-gene TIN (max TIN of per-transcript TIN across all transcripts in the gene) in FFPE-vs-FF/OCT replicates to go with histograms of per-gene TIN distributions in corresponding replicate samples
1q	GSEA pathway enrichments in FFPE or FF/OCT when compared to TCGA	FFPE vs TCGA pathway enrichments based on differential gene expression, using GSEA method (only results for GO Cellular Component database are presented)
1r	MSigDB pathway enrichments upregulated in FFPE or FF/OCT when compared to TCGA	Per-tissue comparisons were performed (see 1n). Top differential genes up in FFPE (or FF/OCT) group were selected and MSigDB analysis performed. The table shows FWER p-value for a given contrast's enrichment.
1s	MSigDB pathway enrichments downregulated in FFPE or FF/OCT when compared to TCGA	Per-tissue comparisons were performed (see 1n). Top differential genes up in TCGA group were selected and MSigDB analysis performed. The table shows FWER p-value for a given contrast's enrichment.
1t	Direct comparison of replicate pair expression values	In each replicate pair in each gene expression levels, in log2(TPM+1), are compared directly to the replicate pair and various statistics are collected, e.g. how many genes are above difference = |2| and the important quantiles of the gene differences.

## Sheet: 1a
uuid	Lab	lib.cor	lib1_rrna	lib2_rrna	median_tin_lib1	median_tin_lib2	lib1_exome_cov	lib1_gc	lib1_templ_len	lib2_exome_cov	lib2_gc	lib2_templ_len
306037d7-a152-4c07-ac56-ecf99f1eb401	Lab1	0.994954	0.188985	0.200344	70.5299	73.4025	73.09	27	137	91.36	26.7	139
6f508d1c-0ff1-4022-8856-112b279cd191	Lab1	0.993102	0.414448	0.344172	50.8137	55.7864	56.52	42.4	118	80.4	39.7	117
9f67e7f5-42e6-478c-8f81-57c2433e4d52	Lab1	0.996325	0.145084	0.178992	70.9445	68.398	163.88	31.7	150	130.75	32.6	140
1917130f-3b44-44bf-b3d0-d9bf269ff034	Lab1	0.995743	0.174336	0.177705	69.9046	68.2869	111.08	29.8	138	127.71	31.1	139
5ae4cd62-6386-4e5b-b8b8-fb628abf02c2	Lab1	0.993305	0.128671	0.150923	54.7805	53.905	39.84	39.5	127	33.88	38.5	122
b9ff0d37-3004-4358-a0c2-3a3591184fee	Lab1	0.995536	0.209738	0.231975	58.0895	57.7934	82.88	40.5	136	89.56	41.5	135
a3e39eb9-ce05-46f1-a812-a6bb82e1365d	Lab1	0.995835	0.0876333	0.122555	64.9032	64.0526	115.8	31.9	124	102.97	32.2	124
df14972a-89dc-47c5-baa2-d481a70ec01a	Lab1	0.991605	0.445392	0.449125	49.6435	45.6262	63.57	41.2	127	52.85	43.7	123
1e60b7b4-c269-4d60-b70e-53bf2ff9d8f1	Lab1	0.992161	0.519694	0.490686	40.3589	43.2351	41.75	43.2	115	46.18	41	120
0de212f3-c636-46be-a34d-ceba658740be	Lab1	0.993756	0.251649	0.240411	53.224	51.2652	52.25	42.5	118	48.83	43.6	118
7a512be1-0847-4b5f-b6ad-8dd0a98a739e	Lab1	0.761481	0.941502	0.937933	5.16467	5.57894	0.17	99.8	98	0.22	92.8	95
21d6cd9a-80b3-431a-81f2-b145b18a173f	Lab1	0.99724	0.114833	0.191357	61.4905	60.2561	116.16	35.8	142	97.57	34.6	135
c18caee4-e8c6-4e04-bfaa-a02b10bf5677	Lab1	0.996455	0.196891	0.175798	69.8582	68.7534	106.58	37.2	127	80.49	35.9	124
bb4dd50f-c7bb-4786-a170-869e358e296a	Lab1	0.9761	0.0460397	0.072181	58.0965	59.2813	25.36	31.9	120	29.64	34.7	126
d0913d61-e90f-4a51-a702-c4ce1384fb4d	Lab1	0.994425	0.438737	0.418469	60.1574	59.61	55.24	33.1	128	47.42	32.2	129
8252a84d-fa7b-432f-8101-a9bb24fa5c86	Lab1	0.988217	0.0741902	0.101584	63.2786	62.754	48.91	27	126	57.64	30	135
dca5c08c-15a9-4a1e-ae3e-47d8a0a9ac15	Lab1	0.995937	0.2713	0.272156	64.5623	64.1152	84.98	35	132	80.94	35.1	130
12a34a45-59a2-44a5-8b70-f65036dd78a1	Lab1	0.869167	0.96552	0.965406	7.89786	8.63364	0.9	70.7	108	1.18	61.3	112
c9ca8544-a184-4747-9a3c-35a02c38455e	Lab1	0.994247	0.363194	0.386886	49.6569	50.439	64.66	43.7	124	71.48	44.2	126
d4f82055-13d9-4fc5-816f-c9cc0c64dc17	Lab1	0.993285	0.182779	0.176263	64.5632	69.6832	73.79	32.6	145	87.45	30.1	141
5eb89919-e57b-4824-9395-9a4740110d4e	Lab1	0.995527	0.269884	0.256528	65.906	67.0511	65.92	27.8	132	77.63	28.2	133
25e4bd4d-cc48-4322-9993-11807b77b8ec	Lab1	0.979348	0.209295	0.864848	60.8368	54.5078	106.75	37.8	140	28.24	34.1	128
96bc1d94-6aff-4fef-b045-822df259ac43	Lab1	0.994901	0.182503	0.168732	59.8204	60.8185	89.72	34.7	141	83.08	33.8	138
1e8800ed-762f-458e-8681-36c012d1908b	Lab1	0.994696	0.0825821	0.079882	64.1572	66.1779	62.02	29.8	127	60.23	27.7	129
6719338a-9924-4442-b1ce-4e789e67748d	Lab1	0.996682	0.266049	0.247934	57.6618	57.5732	91.52	38.5	126	85.08	38.6	120
1f5c2133-934e-408c-99e5-e6a91d9dc5e0	Lab1	0.992686	0.0634585	0.0648862	49.5726	53.2223	85.67	41.7	119	63.97	37.5	114
02afddbe-9a64-4699-9f5d-5389e708bae3	Lab1	0.992832	0.28689	0.266114	55.1393	61.7744	71.74	35.2	130	74.56	30.6	143
258c0420-16ab-4ee5-abdd-ec5cd8eea4ac	Lab1	0.994485	0.126712	0.145989	70.9709	65.3042	115.3	27.3	134	84.08	30.3	128
579021f8-0ebb-4c88-a9b6-fb4c350b1ea4	Lab1	0.990747	0.481422	0.469305	44.301	46.3494	37.2	42	115	34.48	39.5	115
0f9ef22f-455d-4c3b-adcf-ab98ba8195e8	Lab1	0.984953	0.632507	0.583577	26.749	33.2914	27.52	48.1	121	35.55	44.7	125
fe8ef44a-b642-4349-9af1-ce9b54fa6389	Lab1	0.994658	0.112394	0.0808669	59.9961	67.142	74.52	37	125	149.82	34.9	140
58419114-a49b-4db3-b3c0-e7990e2a1c1b	Lab1	0.988489	0.142434	0.79012	67.1943	61.2061	93.25	26.6	136	37.45	22.8	133
7fc16b5e-47ff-42e2-a470-5e0e4333a8ae	Lab1	0.994614	0.189307	0.179881	64.3586	67.6531	57.17	31.5	138	75.22	30.3	146
6323ca14-2df5-4edf-abf8-c5d41aa8653e	Lab1	0.981848	0.805517	0.7983	26.6145	26.9847	11.75	48.4	112	14.13	50.6	113
ad512ca0-bcd9-472c-a1aa-b4df5f754547	Lab1	0.994869	0.185081	0.258137	68.9994	65.4584	72.52	29.3	133	48.75	29.6	131
07b44306-8f69-4300-b842-d2fda2f13dcb	Lab1	0.995147	0.142672	0.127545	67.8408	71.2559	75.72	28.8	147	90.77	27.3	144
78837e66-f7b1-47cb-b0cb-43c46caff7ae	Lab1	0.995157	0.0953114	0.0957416	66.4663	65.8785	66.61	30.1	127	63.63	30.4	126
d649e985-000c-4618-945f-24efcf8a520c	Lab1	0.990868	0.595196	0.583144	29.4597	30.2621	34.72	50	141	36.16	48.5	141
742e0f24-818a-45ca-8ae2-2446e7ea069d	Lab1	0.987361	0.333981	0.327764	47.9341	54.1297	52.55	42.4	149	54.3	38.2	149
6b9e02b0-0e88-4a67-ad12-c889287a4d6f	Lab1	0.994875	0.176794	0.1442	67.5321	72.7489	91.55	31.3	132	131.01	28.3	141
067c0ba2-d62a-4fe5-a906-26a8cd6fc617	Lab1	0.994427	0.238488	0.199128	62.3891	61.3199	63.48	35.5	128	65.87	34.8	130
cfdffbde-acd0-4fd5-b18f-9fc4a803693c	Lab1	0.993916	0.1286	0.155439	69.0492	64.6413	93.36	28	146	86.63	31.4	137
7f4ee2ac-072d-4a1b-84b5-6823760fb713	Lab1	0.993779	0.167357	0.191612	57.1338	54.7793	80.08	38.5	133	80.27	41	132
0cd55fcd-6b46-4b49-956d-76f6bc7e0176	Lab1	0.992891	0.152735	0.161909	53.905	54.1394	49.62	39.8	127	45.1	38.3	125
baa76c8d-fdce-490c-bb14-c7c93bc04cbb	Lab1	0.995732	0.205654	0.192184	57.1349	55.1345	104.88	42.3	152	114.14	44	144
8796bb05-c3a1-449b-8552-23ed236d2832	Lab1	0.981082	0.144983	0.148612	51.8755	62.0987	58.26	40.8	125	65.26	33.4	127
704e7eab-f102-409b-941a-371c4c7309f4	Lab2	0.994765	0.0424088	0.0521486	66.0629	64.2284	72.89	28.1	126	75.2	29.9	117
8735ef5f-a29b-4ce6-a925-42f71678822b	Lab2	0.9797	0.0307713	0.728273	61.1823	60.3928	97.88	35.2	130	31.95	26.7	129
e22664bc-7959-4728-b977-dc6cd21f4e70	Lab2	0.991276	0.28822	0.297037	49.3629	52.3445	40.2	38.5	137	58.1	39.6	150
e44a3d52-a03e-4516-8584-460a2e8980f0	Lab2	0.996549	0.141349	0.133915	74.2035	70.9812	147.13	21.1	153	101	24	140
879d1f38-024d-4760-baa7-860e68b9d83f	Lab2	0.996299	0.162869	0.167818	61.9259	60.2807	98.53	33.8	133	95.46	35.3	133
972d1368-3647-4d3c-8d2c-7ded206d257a	Lab2	0.995775	0.106875	0.123742	61.2386	65.5782	64.96	37.8	133	116.4	36.5	147
abb803df-92ed-41c3-b058-32c69651fc23	Lab2	0.993964	0.105429	0.0996694	67.6429	69.2516	103.66	30	139	76.44	27.5	131
6f35080e-1cc3-4355-b00a-2e65f4b756d9	Lab2	0.990803	0.13023	0.114671	55.6789	58.8976	74.58	41	138	54.75	36.6	131
02a7df87-fe90-45a7-a824-56b3a409935f	Lab2	0.983913	0.106468	0.432164	70.1482	71.5361	148.48	33	149	114.71	28.6	139
d2fb7869-a9f5-4d38-8496-021ac296bb76	Lab2	0.989464	0.166129	0.284282	66.8659	70.2873	75.1	31.8	123	70.4	27.4	135
ea2ad193-3d96-4ad4-a2ac-ccba0c48f546	Lab2	0.991982	0.100453	0.113868	57.2249	51.3862	64.41	39.7	128	59.46	42.9	126
3ef09870-663a-4e44-b738-c80a7aaae933	Lab2	0.99545	0.103532	0.142533	66.5866	66.1853	174.5	35.2	139	95.35	32.7	132
dcb891c3-dccc-4b4a-87b9-3c0b9788b1c2	Lab2	0.993397	0.138822	0.141324	51.8578	47.8727	65.71	45.3	127	61.4	46.9	128
f1b48928-0b5b-495c-99fb-968118915fed	Lab2	0.993853	0.335177	0.313452	43.1285	44.573	45.98	47.7	116	55.16	47.9	120
d9e39b7f-05be-4e8c-9cf9-3699987c1d11	Lab2	0.996316	0.20224	0.123047	72.758	72.7555	161.41	29.4	150	181.19	30	151
6943675f-f529-476a-ad38-bcc20702af05	Lab2	0.99649	0.0893947	0.0892084	69.1986	71.9045	84.69	30.8	131	130.88	30.8	139
aeb087b2-2b1f-4d95-8bd8-65861f0f5f1b	Lab2	0.979763	0.0804016	0.0589647	66.4738	64.1933	93.57	28	138	58.89	30.6	122
d78c679b-67c1-426b-a85e-57232ea7aa8c	Lab2	0.995757	0.185337	0.188765	69.6479	68.4785	94.1	31.6	133	79.1	31.6	143
20662a13-1327-41c3-8580-a218248176a1	Lab2	0.992681	0.199408	0.186749	60.1834	65.4544	43.4	31.4	125	53.58	27	140
3bd056e3-c410-4e8c-9e95-4c518c1e7cdb	Lab2	0.994245	0.16149	0.152392	68.8997	68.987	66.05	28.5	132	64.94	27.2	139
c5fcd1e4-a059-41ab-9d36-aae45dc7c4f8	Lab2	0.996481	0.168476	0.181383	64.2275	64.7958	87.74	33.4	127	86.12	32.7	127
d8cbe4e2-bf7a-42e3-b938-1397b3c268a3	Lab2	0.989346	0.0593252	0.0592583	55.3045	58.1943	27.5	35.5	125	28.54	33.7	127
c21aa6b7-f18f-4d83-b159-820661db0d7f	Lab2	0.994451	0.157419	0.200956	66.0311	63.3	75.45	25.6	139	58.5	28.4	126
3bbd6be0-71ec-465c-86ca-abc4f7f7b500	Lab2	0.995656	0.131981	0.133809	65.1651	65.0963	69.66	38.3	133	72.5	38.2	134
4c27b0b8-8c34-4cf8-b0ce-7eb1be40eee4	Lab2	0.988468	0.0817405	0.0641916	57.0006	59.9992	45.6	29.2	126	40.99	27.1	121
429a8827-881b-44c2-9dd7-0eff978b8ecd	Lab2	0.995732	0.142702	0.141482	65.4857	64.6434	110.05	32.8	140	112.42	33.9	135
8390fa85-3267-4fb0-aa4a-bb5c2e7d05ec	Lab2	0.936166	0.94319	0.943606	15.9593	15.0893	3.47	51.4	122	3.64	56.6	130
96044a31-3b26-42a6-9401-c67b376bb92f	Lab2	0.99205	0.286645	0.341268	58.2929	54.5952	58.18	37.7	124	53.94	40.1	121
900182c8-3acd-4a08-a3da-a0b1711cce23	Lab2	0.993743	0.150523	0.152628	63.5214	68.9245	74.36	31.4	121	87.95	28.2	127
a9184815-3d56-463c-af9b-91a015739ceb	Lab2	0.995485	0.144789	0.144346	62.5738	64.3476	85.8	33.4	131	82.91	32.2	131
7bbce4ab-603b-4ab9-8c3d-5239af4e169a	Lab2	0.992946	0.517984	0.543061	45.6055	46.8383	43.44	42.1	129	43.35	41.1	131
652df9f8-be68-4160-9450-29fc64e448cd	Lab2	0.993555	0.0511394	0.0426919	65.9323	70.0646	68	27.1	130	67.51	23.8	133
662c6168-7f69-43e2-9146-f73fe08b858b	Lab2	0.996003	0.171581	0.231131	70.1221	72.5238	85.93	29.7	132	83.4	28.4	136
1c418153-befe-4a5d-877a-08552730366a	Lab2	0.994407	0.265265	0.180774	65.1497	67.1042	62.13	33.3	127	78.43	33.3	131
58f1944b-fef2-47c9-96d9-99f1bd54be08	Lab2	0.995796	0.118781	0.125284	62.2182	61.2197	124.35	31.5	132	132.87	32	134
3dcecda0-9eb5-4eb2-bd6c-f448748c1cdc	Lab2	0.995929	0.236854	0.257181	68.0896	70.2647	79.36	28.1	143	103.04	26.7	149
1fac9ef5-25ec-4241-a0f4-4ab0ba247ec4	Lab2	0.993563	0.144969	0.141133	61.6532	60.7341	50.91	35	123	48.38	34.2	122
9119f808-573b-400c-9e54-57b4bfb4f14f	Lab2	0.996016	0.179167	0.134996	73.6021	72.5597	100.73	25.5	135	80.79	25.1	131
2215b662-f948-41c6-8573-9bc0d730aecc	Lab2	0.991872	0.147211	0.115208	46.9677	42.561	54.47	45	115	39.72	46.3	111
9f218632-b88f-4638-83fc-5a18ec448723	Lab2	0.995202	0.0585111	0.0506314	69.4072	69.6998	78.69	29.8	133	80.82	29.9	131
ff29e936-ded3-4327-b7d3-fa47df4791d8	Lab2	0.995619	0.111652	0.125446	70.256	67.0396	98.73	28.8	144	65.96	28.5	145

## Sheet: 1b
sample	microdissected_templ	microdissected_gc	microdissected_rrna	microdissected_cov	microdissected_median_tin	wholeslide_templ_len	wholeslide_gc	wholeslide_rrna	wholeslide_cov	wholeslide_median_tin	pair_correlation	cancer_type
Sample1	133	32.3	0.218092	75.97	70.2177	135	34.9	0.243362	95	66.0224	0.992759	Bone and Soft Tissue Cancers (including Sarcoma); mesenchymal chondrosarcoma
Sample2	131	35.4	0.210193	110.39	65.9373	221	10.3	0.136098	104.56	61.7459	0.959825	Head and Neck; poorly diff cancer of parotid gland
Sample3	119	40.7	0.296381	39.86	56.8718	141	45.1	0.364113	176.04	55.757	0.985152	Colon
Sample4	147	26.2	0.126803	134.79	75.6779	164	37.9	0.154235	149.7	63.3331	0.969848	Breast
Sample5	155	32.9	0.130788	106.72	68.6578	157	32.2	0.0930023	101.14	70.4899	0.990742	Brain; anaplastic astrocytoma
Sample6	153	27.5	0.23809	193.41	78.2473	143	34.3	0.172617	154.18	67.0874	0.981884	Kidney; renal cell carcinoma
Sample7	137	32.7	0.24756	106.84	68.4324	125	35	0.279604	102.94	70.5704	0.927147
Sample8	129	36.1	0.290096	77.48	63.5434	205	11.1	0.132009	253.01	73.0681	0.970575	Ovarian
Sample9	142	25.9	0.0952667	118.19	71.9598	254	2.4	0.046629	58.61	68.0947	0.993772	Brain
Sample10	169	28.7	0.133299	167.28	71.647	159	31.2	0.19247	135.05	69.4721	0.991559	Breast
Sample11	155	31.7	0.160929	136.69	68.8804	143	29.9	0.125586	148.82	68.7783	0.993258	Soft Tissue Sarcoma
Sample12	146	41.1	0.327993	122.39	60.6085	129	35.1	0.131742	95.8	69.2625	0.982993	Prostate
Sample13	183	29.2	0.195596	138.94	74.0355	176	31.5	0.1976	166.57	72.2703	0.96689	Ovarian
Sample14	171	36	0.270108	114.32	64.0582	256	4.5	0.184362	55.3	70.4869	0.967179	Brain; salivary duct carcinoma
Sample15	147	33.2	0.227314	125.68	65.4254	147	27.1	0.120001	164	68.7738	0.982274	Sarcomatoid carcinoma
Sample16	157	26.3	0.150162	123.47	77.9694	149	33.6	0.212837	127.32	71.4539	0.967829	Breast

## Sheet: 1c
id	lab	cancertype	cancer_description	extraction conc	yield (ng)	library input	library quants	Exome_cov	GC	Templ Len	rrna	replicate_correlation	median_TIN
6719338a-9924-4442-b1ce-4e789e67748d	Lab1	Colon	Colon Cancer	200	10000	500	16.17	176.63	39.3	133	0.27428	0.992461	63.117
96bc1d94-6aff-4fef-b045-822df259ac43	Lab1	Esophageal	NA	20.1	603	#N/A	#N/A	172.81	35.2	163	0.192227	0.996701	66.0083
579021f8-0ebb-4c88-a9b6-fb4c350b1ea4	Lab1	Uterine (Endometrial)	malignant neoplasm of isthmus of uterus	67.6	3380	500	11.05	71.74	41.4	117	0.502713	0.989982	53.5698
742e0f24-818a-45ca-8ae2-2446e7ea069d	Lab1	Breast	metastatic carcinoma	62.4	1872	500	11.01	107.2	41.1	169	0.390939	0.996085	58.6099
ad512ca0-bcd9-472c-a1aa-b4df5f754547	Lab1	Colon	moderately differentiated adenocarcinoma	67.2	3360	500	44.73	121.28	30.2	132	0.240185	0.992142	73.7326
b9ff0d37-3004-4358-a0c2-3a3591184fee	Lab1	Prostate	Prostate CA	19	950	190	3.41	172.59	41.8	142	0.248086	0.994839	63.5996
3f1fd698-44e1-4c1a-9d59-0ba4fa572a7f	Lab1	Colon	metastatic adenocarcinoma	26.7	801	267	1.29	46	47.2	130	0.74473	0.918572	39.0247
6f508d1c-0ff1-4022-8856-112b279cd191	Lab1	Colon	Colon Cancer	10.1	505	101	4.74	136.95	41.6	123	0.397844	0.991045	60.236
58419114-a49b-4db3-b3c0-e7990e2a1c1b	Lab1	Pancreatic	Pancreatic Cancer	91.9	2757	500	28.76	130.79	26.5	143	0.582908	0.993627	72.0634
d4f82055-13d9-4fc5-816f-c9cc0c64dc17	Lab1	Uterine (Endometrial)	Uterine Cancer	46.7	2335	467	14.9	161.26	32	152	0.202728	0.995538	73.2469
dca5c08c-15a9-4a1e-ae3e-47d8a0a9ac15	Lab1	Liver	Adenocarcinoma	29	1450	290	17.33	165.95	35.8	144	0.301936	0.994935	69.5435
258c0420-16ab-4ee5-abdd-ec5cd8eea4ac	Lab1	Ovarian	ovarian CA	560	28000	500	41.03	199.53	29.3	143	0.145805	0.996242	74.4201
0f9ef22f-455d-4c3b-adcf-ab98ba8195e8	Lab1	Cervical	malignant neoplasm of overlapping sites of cervix	180	9000	500	4.64	63.11	47.1	142	0.634943	0.926681	36.1603
6323ca14-2df5-4edf-abf8-c5d41aa8653e	Lab1	Other Cancer	carcinomona of right fallopian tube	293	14650	500	4.86	25.94	49.6	121	0.813585	0.885572	33.9345
9f67e7f5-42e6-478c-8f81-57c2433e4d52	Lab1	Other Cancer	Primary Cancer of Pelvic Peritoneum	96.8	4840	500	28.21	294.68	32.9	163	0.173937	0.996975	74.8135
7a512be1-0847-4b5f-b6ad-8dd0a98a739e	Lab1	Ovarian	Disseminated malignant neoplasm of right ovary	198	9900	500	2.25	0.39	80.7	96	0.939959	0.756258	6.98916
983d2ada-e8e1-4442-8a18-ea6ff33706f5	Lab1	Ovarian	Ovarian carcinoma	269	8070	500	9.14	94.07	40.9	150	0.484906	0.972078	59.4509
0e62d0b5-a6d6-4fae-9644-666095fa4071	Lab1	Rectal	Rectal Cancer	18.7	935	187	11.34	112.56	27.4	126	0.642563	0.977581	72.4522
1917130f-3b44-44bf-b3d0-d9bf269ff034	Lab1	Liver	liver CA	27.7	1385	277	18.41	238.83	31.4	150	0.190687	0.995809	73.5594
02afddbe-9a64-4699-9f5d-5389e708bae3	Lab1	Gastric (Stomach)	adenocarcinoma	94.8	4740	500	7.04	146.3	33.9	148	0.298366	0.991841	65.2457
d649e985-000c-4618-945f-24efcf8a520c	Lab1	Uterine (Endometrial)	uterine endocervical adenocarcinoma	188	5640	500	2.47	70.96	49.9	177	0.629746	0.943871	34.4391
1e8800ed-762f-458e-8681-36c012d1908b	Lab1	Brain	GBM	254	12700	500	13.03	122.32	29.6	130	0.0914548	0.996249	71.5221
fe8ef44a-b642-4349-9af1-ce9b54fa6389	Lab1	Brain	glioblastoma	288	8640	500	14.99	224.52	36.4	133	0.105834	0.991553	69.8293
1e60b7b4-c269-4d60-b70e-53bf2ff9d8f1	Lab1	Colon	adenocarcinoma	74.4	3720	500	8.48	88.06	42.8	129	0.537911	0.993799	48.2917
30fadd89-3b5f-4dbf-9766-421bb669b61f	Lab1	Lung	Lung CA	17.5	525	175	14.08	242.35	32.9	164	0.1711	0.994512	73.5715
12a34a45-59a2-44a5-8b70-f65036dd78a1	Lab1	Ovarian	low grade serous ovarian carcinoma	66.2	3310	500	4.54	2.09	57.8	107	0.966388	0.748663	10.2079
e5583744-1aac-43ac-9f67-e1de52d0ffe8	Lab1	Breast	Breast Cancer	16.7	835	167	0.35	125.71	40.9	138	0.122364	0.994833	60.7979
c9ca8544-a184-4747-9a3c-35a02c38455e	Lab1	Lung	lung CA	65.3	1959	500	4.6	136.18	44.8	132	0.445001	0.993925	56.5973
cfdffbde-acd0-4fd5-b18f-9fc4a803693c	Lab1	Breast	Breast Cancer	17.5	875	175	17.89	180.06	30.6	155	0.15812	0.99488	72.1235
a3e39eb9-ce05-46f1-a812-a6bb82e1365d	Lab1	Colon	Colon Cancer	132	6600	500	10.87	218.84	32.9	130	0.111361	0.991884	70.4503
0cd55fcd-6b46-4b49-956d-76f6bc7e0176	Lab1	Lung	NSCLC	24.1	723	241	2.57	94.83	40.1	144	0.16856	0.993801	60.6808
bb4dd50f-c7bb-4786-a170-869e358e296a	Lab1	Breast	Breast CA	54.5	2725	500	3.15	55.15	34	136	0.0623852	0.99056	67.639
0de212f3-c636-46be-a34d-ceba658740be	Lab1	Ovarian	Ovary	145	7250	500	7.11	101.21	43.6	130	0.263009	0.983146	59.0591
78837e66-f7b1-47cb-b0cb-43c46caff7ae	Lab1	Breast	Breast Cancer	391	19550	500	14.82	130.38	31.1	145	0.103095	0.986548	72.6123
63e23036-0936-4a7e-8b08-c05c47a07efe	Lab1	Lung	lung cancer	181	5430	500	0.47	1.11	77.1	96	0.94716	0.726124	7.61084
baa76c8d-fdce-490c-bb14-c7c93bc04cbb	Lab1	Lung	lung cancer	275	8250	500	5.43	219.3	43.8	186	0.220939	0.990653	61.547
7f4ee2ac-072d-4a1b-84b5-6823760fb713	Lab1	Pancreatic	Pancreatic Cancer	70.3	3515	500	3.65	160.36	40.4	151	0.196963	0.97894	62.8753
6b9e02b0-0e88-4a67-ad12-c889287a4d6f	Lab1	Breast	INVASIVE DUCTAL CARCINOMA	203	10150	500	18.92	222.66	30.5	153	0.174616	0.993842	75.6183
4c923ed6-5027-4733-a3d4-79577e12f593	Lab1	Lung	Lung Cancer	148	7400	500	0.72	0.18	74.8	97	0.969515	0.355415	6.79766
c18caee4-e8c6-4e04-bfaa-a02b10bf5677	Lab1	Bone and Soft Tissue Cancers (including Sarcoma)	Sarcoma of Right Knee	273	13650	500	30.58	187.21	37	134	0.205176	0.995959	75.0102
52ea5af2-d490-44ef-8703-b25b35351226	Lab1	Bone and Soft Tissue Cancers (including Sarcoma)	High grade sarcoma -Spindle cell neoplasm	28.4	1420	284	15.43	214.77	36.1	137	0.138174	0.994987	63.1566
00ee2cbf-1bbf-4df4-82b4-c4880fc78229	Lab1	Bone and Soft Tissue Cancers (including Sarcoma)	Sarcoma	27	810	270	0.68	69.66	45.4	156	0.150273	0.982417	53.1196
7fc16b5e-47ff-42e2-a470-5e0e4333a8ae	Lab1	Prostate	Prostate Cancer	149	7450	500	12.12	132.44	31.7	143	0.198512	0.994659	72.0275
5ae4cd62-6386-4e5b-b8b8-fb628abf02c2	Lab1	Thymic	Thymic Carcinoma	90.4	4520	500	7.1	73.86	39.9	141	0.148399	0.986974	62.3253
21d6cd9a-80b3-431a-81f2-b145b18a173f	Lab1	Bone and Soft Tissue Cancers (including Sarcoma)	Embryonal Rhabdomyosarcoma-recurrent	29.2	1460	292	7.55	213.75	36.1	162	0.175914	0.985533	66.197
5eb89919-e57b-4824-9395-9a4740110d4e	Lab1	Breast	poorly differentiated infiltrating ductal carcinoma	75.7	3785	500	26.95	143.64	29.2	146	0.289747	0.995971	73.2059
067c0ba2-d62a-4fe5-a906-26a8cd6fc617	Lab1	Other Cancer	Squamous Cell Cancer Tonsil	391	11730	500	14.85	129.49	36.2	140	0.242675	0.993012	68.2398
1f5c2133-934e-408c-99e5-e6a91d9dc5e0	Lab1	Bone and Soft Tissue Cancers (including Sarcoma)	Leiomyosarcoma	93.1	2793	500	3.59	149.73	40.8	124	0.0746532	0.981459	57.3475
8796bb05-c3a1-449b-8552-23ed236d2832	Lab1	Breast	Breast CA	140	4200	500	11.18	123.66	37.7	135	0.157017	0.991627	65.7494
07b44306-8f69-4300-b842-d2fda2f13dcb	Lab1	Lung	Lung Cancer	148	7400	500	41.66	166.65	28.8	152	0.14755	0.996454	75.4245
8252a84d-fa7b-432f-8101-a9bb24fa5c86	Lab1	Other Cancer	Myoepithelial Cancer	73.7	3685	500	8.15	106.85	29.8	151	0.0942582	0.995037	71.5569
d0913d61-e90f-4a51-a702-c4ce1384fb4d	Lab1	Breast	Metastatic Breast CA	55.3	2765	500	13.99	102.7	33.8	138	0.504192	0.995298	67.1745
2ce0dd14-e2c9-4474-b45e-38a0e53eb6ed	Lab1	Prostate	Prostate Cancer	351	17550	500	14.79	124.93	35.7	144	0.0988168	0.975744	70.6856
306037d7-a152-4c07-ac56-ecf99f1eb401	Lab1	Uterine (Endometrial)	Uterine carcinosarcoma	243	12150	500	42.51	164.58	28	153	0.207696	0.996038	77.5878
fdc0ddff-7a15-49dc-ba08-ee882fd9973b	Lab1	Uterine (Endometrial)	Endometrioid Adenocarcinoma with Necrosis	81.8	4090	500	1.91	90.98	44.3	152	0.594345	0.905011	40.9302
df14972a-89dc-47c5-baa2-d481a70ec01a	Lab1	Gastric (Stomach)	Stomach Tumor	25.7	1285	257	2.71	116.49	42.9	142	0.483658	0.9827	54.6649
25e4bd4d-cc48-4322-9993-11807b77b8ec	Lab1	Esophageal	malignant tumor of esophagus	36.2	1086	362	9.73	135.05	37.9	144	0.658725	0.991635	66.5236
c5fcd1e4-a059-41ab-9d36-aae45dc7c4f8	Lab2	Colon	Colon Cancer	406	4060	500	15	173.88	33.9	134	0.187442	0.992461	70.3207
997f3675-10d7-466c-9dad-2587c48995cc	Lab2	Esophageal	NA	35.6	356	#N/A	#N/A	223.81	32.9	150	0.130279	0.996701	68.3687
2215b662-f948-41c6-8573-9bc0d730aecc	Lab2	Uterine (Endometrial)	malignant neoplasm of isthmus of uterus	114	1140	500	2.1	94.24	46.3	124	0.182945	0.989982	52.7638
e22664bc-7959-4728-b977-dc6cd21f4e70	Lab2	Breast	metastatic carcinoma	96.1	961	480.5	10.78	98.65	40	160	0.356729	0.996085	58.2507
20662a13-1327-41c3-8580-a218248176a1	Lab2	Colon	moderately differentiated adenocarcinoma	95.7	957	478.5	36.13	97	29.7	132	0.215642	0.992142	70.9306
81e9428f-02f5-4590-b49e-a344f97bdb21	Lab2	Prostate	Prostate CA	5	50	50	1.97	128.8	40.8	149	0.194114	0.994839	63.6271
d2fb7869-a9f5-4d38-8496-021ac296bb76	Lab2	Colon	metastatic adenocarcinoma	374	3740	#N/A	#N/A	145.61	30.8	135	0.247845	0.918572	75.3493
f11fba22-30b4-4f35-8e66-05e98343f454	Lab2	Colon	Colon Cancer	24.8	248	248	12.23	208.26	32.5	134	0.265355	0.991045	69.3236
e44a3d52-a03e-4516-8584-460a2e8980f0	Lab2	Pancreatic	Pancreatic Cancer	102	1020	#N/A	#N/A	248.2	23.1	164	0.157781	0.993627	77.4814
789df077-7997-404e-a51b-d2239e16f84d	Lab2	Uterine (Endometrial)	Uterine Cancer	56.4	564	564	23.79	195.06	29.7	154	0.14288	0.995538	77.3932
d78c679b-67c1-426b-a85e-57232ea7aa8c	Lab2	Liver	Adenocarcinoma	67.5	675	337.5	11.44	173.23	32.3	145	0.213374	0.994935	74.0194
900182c8-3acd-4a08-a3da-a0b1711cce23	Lab2	Ovarian	ovarian CA	489	14670	500	7.17	162.43	30.6	133	0.164503	0.996242	73.165
a9184815-3d56-463c-af9b-91a015739ceb	Lab2	Cervical	malignant neoplasm of overlapping sites of cervix	454	4540	500	14.6	168.78	33.7	145	0.156182	0.926681	69.3491
9119f808-573b-400c-9e54-57b4bfb4f14f	Lab2	Other Cancer	carcinomona of right fallopian tube	410	12300	500	34.3	181.65	26.1	142	0.173229	0.885572	78.1449
429a8827-881b-44c2-9dd7-0eff978b8ecd	Lab2	Other Cancer	Primary Cancer of Pelvic Peritoneum	272	2720	500	22.95	222.5	34.3	152	0.154526	0.996975	70.8114
8390fa85-3267-4fb0-aa4a-bb5c2e7d05ec	Lab2	Ovarian	Disseminated malignant neoplasm of right ovary	487	4870	500	7.79	7.12	52.3	157	0.945503	0.756258	20.6951
02a7df87-fe90-45a7-a824-56b3a409935f	Lab2	Ovarian	Ovarian carcinoma	414	4140	500	15.37	263.42	32	147	0.311891	0.972078	76.8692
ccbe97d7-7c83-4cc9-abaa-607cd5252f86	Lab2	Rectal	Rectal Cancer	23.5	235	235	11.93	210.06	36.9	130	0.278004	0.977581	65.4137
8ce28528-1203-44ed-96ea-505ef74a6406	Lab2	Liver	liver CA	27.4	274	274	12.12	205.07	35.5	143	0.216371	0.995809	68.1122
3dcecda0-9eb5-4eb2-bd6c-f448748c1cdc	Lab2	Gastric (Stomach)	adenocarcinoma	126	1260	500	15.4	182.42	28.2	162	0.266841	0.991841	74.5771
6f35080e-1cc3-4355-b00a-2e65f4b756d9	Lab2	Uterine (Endometrial)	uterine endocervical adenocarcinoma	293	8790	500	13.48	129.44	40.2	155	0.149665	0.943871	63.5622
652df9f8-be68-4160-9450-29fc64e448cd	Lab2	Brain	GBM	411	4110	500	13.41	135.56	26.2	133	0.0546813	0.996249	74.5556
8735ef5f-a29b-4ce6-a925-42f71678822b	Lab2	Brain	glioblastoma	154	1540	500	23.82	129.95	33.9	135	0.477273	0.991553	69.6424
c08e73ba-d1a6-4d7a-b6fc-fe756f39a6fc	Lab2	Colon	adenocarcinoma	30.7	307	307	1.73	102.08	43.6	140	0.604216	0.993799	46.5001
d9b2d28b-b801-4e84-9a6f-3acf51fbd4b2	Lab2	Lung	Lung CA	31.6	316	#N/A	#N/A	179.15	35.5	163	0.239882	0.994512	70.5591
1c418153-befe-4a5d-877a-08552730366a	Lab2	Ovarian	low grade serous ovarian carcinoma	277	8310	500	20.99	140.68	34.4	142	0.237397	0.748663	72.5246
1c14186b-228b-48d9-9d6a-e0ad9980cdce	Lab2	Breast	Breast Cancer	33.2	332	332	3.59	125.06	39.3	144	0.149853	0.994833	63.0337
f1b48928-0b5b-495c-99fb-968118915fed	Lab2	Lung	lung CA	97.4	974	487	3.08	101.16	48.5	124	0.417121	0.993925	50.6045
9917b5eb-fbf9-4139-833b-e57ba5dd42ef	Lab2	Breast	Breast Cancer	57.9	579	579	33.96	194.35	24.7	158	0.123195	0.99488	77.8951
1bba922b-3d81-4103-a82c-b15eb47c1719	Lab2	Colon	Colon Cancer	267	2670	500	2.59	198.21	38	127	0.0785962	0.991884	61.1622
171b0eeb-0f83-4d88-973d-04328c3b53b1	Lab2	Lung	NSCLC	51.7	517	517	8.37	100.82	35.2	144	0.143912	0.993801	67.0241
24718de4-e980-439d-91d4-f3cc47fd7d32	Lab2	Breast	Breast CA	41.3	413	413	2.04	86.8	36.9	161	0.0500239	0.99056	62.891
1fac9ef5-25ec-4241-a0f4-4ab0ba247ec4	Lab2	Ovarian	Ovary	369	9225	500	13.84	99.43	35.4	134	0.154127	0.983146	68.9404
02e99088-1205-4f7e-a4a9-e4744c8f8797	Lab2	Breast	Breast Cancer	384	3840	500	20.95	23.26	31	120	0.928331	0.986548	55.4026
ea2ad193-3d96-4ad4-a2ac-ccba0c48f546	Lab2	Lung	lung cancer	240	2400	500	4.59	124	42.1	141	0.119782	0.726124	61.3467
972d1368-3647-4d3c-8d2c-7ded206d257a	Lab2	Lung	lung cancer	397	3970	500	7.22	181.6	37.8	148	0.132887	0.990653	69.0045
6943675f-f529-476a-ad38-bcc20702af05	Lab2	Pancreatic	Pancreatic Cancer	232	2320	500	26.88	215.63	31.7	153	0.0986675	0.97894	75.8917
879d1f38-024d-4760-baa7-860e68b9d83f	Lab2	Breast	INVASIVE DUCTAL CARCINOMA	315	3150	500	19.62	194.1	35.4	154	0.183996	0.993842	66.7677
7bbce4ab-603b-4ab9-8c3d-5239af4e169a	Lab2	Lung	Lung Cancer	328	9840	500	12.01	86.83	42.3	151	0.570776	0.355415	52.8812
3bbd6be0-71ec-465c-86ca-abc4f7f7b500	Lab2	Bone and Soft Tissue Cancers (including Sarcoma)	Sarcoma of Right Knee	429	4290	500	12.07	142.21	38.7	133	0.151115	0.995959	71.2683
58f1944b-fef2-47c9-96d9-99f1bd54be08	Lab2	Bone and Soft Tissue Cancers (including Sarcoma)	High grade sarcoma -Spindle cell neoplasm	142	1420	500	16.72	257.27	32.6	140	0.133322	0.994987	68.1857
766d68df-e77b-4ad9-a65c-95a2d1a4a249	Lab2	Bone and Soft Tissue Cancers (including Sarcoma)	Sarcoma	63.6	636	#N/A	#N/A	50.41	40.9	137	0.0832345	0.982417	57.426
662c6168-7f69-43e2-9146-f73fe08b858b	Lab2	Prostate	Prostate Cancer	249	2490	500	19.55	169.36	29.9	142	0.221383	0.994659	76.4183
d8cbe4e2-bf7a-42e3-b938-1397b3c268a3	Lab2	Thymic	Thymic Carcinoma	323	3230	500	4.78	56.17	35.5	144	0.0635482	0.986974	66.8275
aeb087b2-2b1f-4d95-8bd8-65861f0f5f1b	Lab2	Bone and Soft Tissue Cancers (including Sarcoma)	Embryonal Rhabdomyosarcoma-recurrent	125	1250	500	12.78	152.49	30.2	141	0.0793393	0.985533	72.9044
c21aa6b7-f18f-4d83-b159-820661db0d7f	Lab2	Breast	poorly differentiated infiltrating ductal carcinoma	240	2400	500	21.56	134.04	28	147	0.196875	0.995971	72.0017
d9e39b7f-05be-4e8c-9cf9-3699987c1d11	Lab2	Other Cancer	Squamous Cell Cancer Tonsil	600	6000	#N/A	#N/A	342.83	30.9	149	0.181374	0.993012	76.7158
704e7eab-f102-409b-941a-371c4c7309f4	Lab2	Bone and Soft Tissue Cancers (including Sarcoma)	Leiomyosarcoma	164	1640	#N/A	#N/A	148.23	29.8	127	0.0548284	0.981459	71.7501
abb803df-92ed-41c3-b058-32c69651fc23	Lab2	Breast	Breast CA	313	3130	#N/A	#N/A	180.3	29.9	137	0.109705	0.991627	74.0714
ff29e936-ded3-4327-b7d3-fa47df4791d8	Lab2	Lung	Lung Cancer	425	4250	500	35.87	164.82	29.6	149	0.133424	0.996454	74.3888
4c27b0b8-8c34-4cf8-b0ce-7eb1be40eee4	Lab2	Other Cancer	Myoepithelial Cancer	116	1160	500	2.17	86.83	29.4	142	0.0779314	0.995037	67.9558
ea165140-b323-49e3-94ed-70519a2fd581	Lab2	Breast	Metastatic Breast CA	58.7	587	587	17.76	104.7	35.4	137	0.507589	0.995298	62.1146
dcb891c3-dccc-4b4a-87b9-3c0b9788b1c2	Lab2	Prostate	Prostate Cancer	353	3530	500	2.04	127.25	46.8	127	0.160881	0.975744	56.0351
3bd056e3-c410-4e8c-9e95-4c518c1e7cdb	Lab2	Uterine (Endometrial)	Uterine carcinosarcoma	500	5000	500	11.84	131.05	28.9	142	0.168867	0.996038	75.3522
9f218632-b88f-4638-83fc-5a18ec448723	Lab2	Uterine (Endometrial)	Endometrioid Adenocarcinoma with Necrosis	238	2380	500	22.01	159.62	30.8	144	0.0619494	0.905011	74.2658
96044a31-3b26-42a6-9401-c67b376bb92f	Lab2	Gastric (Stomach)	Stomach Tumor	259	2590	500	19.41	112.25	39.7	135	0.344156	0.9827	64.0769
3ef09870-663a-4e44-b738-c80a7aaae933	Lab2	Esophageal	malignant tumor of esophagus	255	2550	500	33.18	269.86	35.4	147	0.137182	0.991635	71.6863

## Sheet: 1d
sample	cancer_type	pair_correlation	median_TIN	exome_cov	gc	template_length	rrna	biobank	sample_type
FFPE_sample1	Colon	0.901692	57.1545	51.94	42.4	131	0.159229	Biobank2	FFPE
FFPE_sample2	Colon	0.901865	61.8109	64.31	40.8	113	0.335338	Biobank2	FFPE
FFPE_sample3	Colon	0.957232	72.2695	110.42	32.4	120	0.284759	Biobank2	FFPE
FFPE_sample4	Colon	0.984415	75.729	117.01	28.6	124	0.195888	Biobank2	FFPE
FFPE_sample5	Colon	0.973605	74.333	133.06	33.2	123	0.192914	Biobank2	FFPE
FFPE_sample6	Breast	0.950729	65.2007	54.24	37.6	147	0.135643	Biobank2	FFPE
FFPE_sample7	Breast	0.914441	55.6563	44.14	42.2	156	0.146265	Biobank2	FFPE
FF/OCT_sample1	Colon	0.901692	79.4391	222.14	24.9	142	0.0948179	Biobank2	FF/OCT
FF/OCT_sample2	Colon	0.901865	77.7704	163.52	27.4	137	0.072741	Biobank2	FF/OCT
FF/OCT_sample3	Colon	0.957232	78.9655	162.09	26.1	138	0.118757	Biobank2	FF/OCT
FF/OCT_sample4	Colon	0.984415	76.1365	132.65	29.4	136	0.184967	Biobank2	FF/OCT
FF/OCT_sample5	Colon	0.973605	77.9504	196.96	30.2	143	0.0842804	Biobank2	FF/OCT
FF/OCT_sample6	Breast	0.950729	79.1194	218.26	24.4	149	0.128557	Biobank2	FF/OCT
FF/OCT_sample7	Breast	0.914441	73.7692	136.12	28.9	138	0.140567	Biobank2	FF/OCT
FFPE_sample1	Colon	0.984027	75.0417	147.25	29.8	132	0.111238	Biobank1	FFPE
FFPE_sample10	Colon	0.921703	70.2976	351.82	39.3	153	0.263138	Biobank1	FFPE
FFPE_sample11	Colon	0.941421	52.4479	77.16	42.7	116	0.812458	Biobank1	FFPE
FFPE_sample12	Colon	0.975431	73.3205	119.22	31.4	134	0.166167	Biobank1	FFPE
FFPE_sample13	Colon	0.965287	74.5478	116.38	27.9	127	0.10798	Biobank1	FFPE
FFPE_sample14	Colon	0.965019	75.7875	195.11	30.6	145	0.115379	Biobank1	FFPE
FFPE_sample15	Colon	0.958661	63.1344	98.42	38.3	130	0.241373	Biobank1	FFPE
FFPE_sample16	Colon	0.965296	56.6695	60.11	39.2	121	0.395288	Biobank1	FFPE
FFPE_sample17	Colon	0.977549	73.133	135.43	31.1	137	0.0938227	Biobank1	FFPE
FFPE_sample18	Colon	0.978041	73.3004	110.63	30.7	131	0.166061	Biobank1	FFPE
FFPE_sample2	Colon	0.788586	46.9274	45.48	45	123	0.642213	Biobank1	FFPE
FFPE_sample3	Colon	0.97372	74.9901	121.54	31	139	0.0966753	Biobank1	FFPE
FFPE_sample4	Colon	0.934302	65.5989	74.92	33.3	130	0.115043	Biobank1	FFPE
FFPE_sample5	Colon	0.937789	70.9979	89.13	30.2	130	0.105004	Biobank1	FFPE
FFPE_sample6	Colon	0.943316	72.9368	140.74	30.5	138	0.102891	Biobank1	FFPE
FFPE_sample7	Colon	0.956972	74.0141	125.11	30.3	131	0.093008	Biobank1	FFPE
FFPE_sample8	Colon	0.922042	51.1091	60.9	42.3	122	0.66688	Biobank1	FFPE
FFPE_sample9	Colon	0.91	33.0208	25.17	48.1	103	0.902008	Biobank1	FFPE
FF/OCT_sample1	Colon	0.984027	78.0308	174.45	24	149	0.0865684	Biobank1	FF/OCT
FF/OCT_sample10	Colon	0.921703	76.7955	183.12	24.3	156	0.173616	Biobank1	FF/OCT
FF/OCT_sample11	Colon	0.941421	76.5587	272.36	24.8	152	0.158511	Biobank1	FF/OCT
FF/OCT_sample12	Colon	0.975431	77.62	178.64	23.2	160	0.130399	Biobank1	FF/OCT
FF/OCT_sample13	Colon	0.965287	78.3947	166.85	22.6	168	0.173191	Biobank1	FF/OCT
FF/OCT_sample14	Colon	0.965019	77.3356	177.3	25.9	163	0.0930779	Biobank1	FF/OCT
FF/OCT_sample15	Colon	0.958661	78.5596	195.32	23.4	178	0.155664	Biobank1	FF/OCT
FF/OCT_sample16	Colon	0.965296	78.3085	191.02	24.4	170	0.0946173	Biobank1	FF/OCT
FF/OCT_sample17	Colon	0.977549	78.0389	245.62	27.3	179	0.116706	Biobank1	FF/OCT
FF/OCT_sample18	Colon	0.978041	77.3382	172.21	25.4	158	0.106273	Biobank1	FF/OCT
FF/OCT_sample2	Colon	0.788586	76.5485	188.04	26.1	153	0.102919	Biobank1	FF/OCT
FF/OCT_sample3	Colon	0.97372	78.6553	175.26	25.8	165	0.150415	Biobank1	FF/OCT
FF/OCT_sample4	Colon	0.934302	73.6504	213.09	26.9	152	0.17422	Biobank1	FF/OCT
FF/OCT_sample5	Colon	0.937789	75.961	190.36	24.2	155	0.161564	Biobank1	FF/OCT
FF/OCT_sample6	Colon	0.943316	74.9045	200.8	25.5	159	0.166066	Biobank1	FF/OCT
FF/OCT_sample7	Colon	0.956972	76.7435	161.89	21.1	164	0.176337	Biobank1	FF/OCT
FF/OCT_sample8	Colon	0.922042	73.9829	161.56	25.3	147	0.163366	Biobank1	FF/OCT
FF/OCT_sample9	Colon	0.91	73.4173	168.03	22.2	157	0.1135	Biobank1	FF/OCT

## Sheet: 1e
pathway	SIZE	ES	NES	NOM p-val	FDR q-val	FWER p-val	DB
KEGG_RIBOSOME	87	-0.78	-3.99	0	0	0	KEGG
KEGG_PROTEASOME	44	-0.82	-3.58	0	0	0	KEGG
KEGG_OXIDATIVE_PHOSPHORYLATION	115	-0.56	-2.91	0	0	0	KEGG
KEGG_SYSTEMIC_LUPUS_ERYTHEMATOSUS	136	-0.52	-2.89	0	0	0	KEGG
KEGG_PARKINSONS_DISEASE	112	-0.53	-2.77	0	0	0	KEGG
KEGG_DNA_REPLICATION	36	-0.65	-2.74	0	0	0	KEGG
KEGG_SPLICEOSOME	123	-0.54	-2.72	0	0	0	KEGG
KEGG_CITRATE_CYCLE_TCA_CYCLE	30	-0.62	-2.51	0	0	0	KEGG
KEGG_PROTEIN_EXPORT	22	-0.68	-2.49	0	0	0	KEGG
KEGG_AMINOACYL_TRNA_BIOSYNTHESIS	41	-0.56	-2.38	0	0	0	KEGG
GO_RIBOSOME	215	-0.68	-3.77	0	0	0	CC
GO_RIBOSOMAL_SUBUNIT	158	-0.72	-3.74	0	0	0	CC
GO_CYTOSOLIC_RIBOSOME	109	-0.71	-3.71	0	0	0	CC
GO_LARGE_RIBOSOMAL_SUBUNIT	91	-0.69	-3.63	0	0	0	CC
GO_ORGANELLAR_RIBOSOME	68	-0.73	-3.59	0	0	0	CC
GO_DNA_PACKAGING_COMPLEX	104	-0.68	-3.59	0	0	0	CC
GO_SMALL_RIBOSOMAL_SUBUNIT	67	-0.76	-3.58	0	0	0	CC
GO_INNER_MITOCHONDRIAL_MEMBRANE_PROTEIN_COMPLEX	100	-0.69	-3.58	0	0	0	CC
GO_PROTEASOME_COMPLEX	76	-0.71	-3.55	0	0	0	CC
GO_CYTOSOLIC_PART	215	-0.59	-3.38	0	0	0	CC

## Sheet: 1f
transcript	Library1 Tin	Library2 Tin
NM_001003806	65.3206	62.2859
NM_001003803	28.3362	28.0359
NM_001003800	85.3779	85.9097
NM_001304467	29.8219	31.4304
NM_001008781	5.51801	5.24342
NM_001008783	15.2379	19.1427
NM_001290307	61.9333	62.8442
NM_001278268	46.7769	46.1513
NM_001278267	76.0813	76.0694
NM_001278262	70.4025	69.5115
NM_001469	88.6597	88.5408
NM_001466	16.9001	16.9504
NM_001464	4.6665	3.7252
NM_001462	38.4057	37.6602
NM_001463	52.9546	54.9682
NM_001460	39.8637	40.4969
NM_001461	66.6474	65.5689
NM_007103	88.9488	88.8756
NM_007102	23.3032	28.4015
NM_000333	48.8736	48.4572
NM_007100	68.9025	68.5274
NM_000335	6.65011	7.41575
NM_000334	29.469	25.348
NM_000337	62.2338	64.407
NM_000336	74.7856	72.6088
NM_000339	4.59709	4.65851
NM_000338	8.78789	9.35244
NM_001012968	47.0044	50.0497
NM_001012967	71.2524	73.9175
NM_003824	80.528	80.5414
NM_003825	52.9673	53.8871
NM_003826	51.5382	52.6881
NM_003827	82.2009	82.9621
NM_003820	62.2598	62.2748
NM_003821	66.4359	67.6705
NM_003823	91.882	91.7247
NM_003828	61.3634	60.0457
NM_003829	73.8714	76.421
NM_024034	18.1784	17.8379
NM_024036	91.9065	91.7215
NM_024031	87.1825	86.2675
NM_024032	70.1372	64.4679
NM_024033	82.472	83.5131
NM_001304463	84.9417	84.6519
NM_024038	69.0839	69.7312
NM_024039	51.0259	52.6846
NM_018304	44.677	45.0062
NM_001297658	76.8357	76.9956
NM_001297650	64.8251	65.7997
NM_021246_2	13.6816	43.4231
NM_001011724	41.6631	40.7144
NM_006273	35.6138	37.3304
NM_006270	84.9208	86.0635
NM_006271	83.2771	82.885
NM_006277	75.8171	75.5409
NM_006274	89.093	87.765
NM_006275	65.5194	66.0797
NM_001002031	53.2222	52.8992
NR_034061	10.5576	8.41232
NM_001002033	50.9636	48.0926
NM_001002034	89.7884	89.6585
NM_001002035	66.2698	66.5641
NM_001002036	47.2648	38.9639
NM_032968	0.828753	0.916874
NM_001199659	31.2813	29.8946
NM_032961	3.59501	4.46739
NM_032960	93.5057	93.6318
NM_032962	74.9661	69.5515
NM_032965	9.71859	10.5768
NM_003176	1.98807	2.28997
NM_003177	50.5955	51.084
NM_003174	83.8168	84.2281
NM_003175	59.7776	59.3788
NM_003172	90.8674	90.9261
NM_003173	88.1476	88.6724
NM_003170	88.6727	88.7323
NM_001128849	87.3611	87.4756
NM_001128843	11.0013	11.0409
NM_003179	72.223	71.167
NM_002889	87.2055	86.852
NM_001098398	77.8058	78.1427
NM_001257360	79.1479	78.4327
NM_001257362	12.3358	11.7409
NM_001257363	85.1291	83.9533
NM_002881	86.7208	86.941
NM_002880	83.9537	83.8477
NM_002882	68.007	68.3541
NM_138959	60.6955	60.3075
NM_001077269	65.4436	66.8974
NM_001081559	86.6774	86.0106
NM_001081552	20.3581	15.407
NM_001081550	83.306	84.0797
NM_001081551	21.6267	23.4375
NM_013234	78.4594	78.3012
NM_001010897	51.1532	50.1959
NM_001010896	65.1265	65.8662
NM_001010891	25.5485	24.5117
NM_001010890	14.9293	18.5713
NM_001010893	64.6967	63.5172
NM_001010892	33.0661	35.1177
NM_001010898	4.12865	3.78328
NM_001003787	65.5635	66.8399
NM_014008	92.0557	91.7925
NM_014009	73.4887	71.8456
NM_014007	21.7015	21.7306
NM_014002	79.3628	79.338
NM_014003	91.5227	91.1507
NM_014000	89.8199	90.1772
NM_015351	52.869	54.0531
NM_000331	63.2631	61.0893
NM_015353	83.1467	83.0375
NM_015352	45.4507	45.7934
NM_015355	56.3062	58.23
NM_015354	92.393	92.2995
NM_000330	7.18592	6.66438
NM_015359	67.8476	69.0164
NM_015358	62.0633	66.4706
NM_018584	70.2371	71.4968
NM_007101	71.8523	70.3124
NM_002229	87.979	88.142
NM_002228	72.0012	72.2325
NM_000332	68.7155	69.4252
NM_002221	91.0638	90.4215
NM_002220	77.5808	78.6325
NM_002223	77.9941	78.4218
NM_001166137	13.7729	17.1268
NM_002225	41.8278	41.1335
NM_001166131	57.5539	59.5844
NM_002227	84.6842	85.6078
NM_002226	78.9	78.8224
NM_001004060	91.3308	91.2554
NM_001004063	18.6499	25.3117
NM_001004064	3.90295	3.90295
NM_001004067	90.3968	90.3942
NM_007104	90.1418	90.2369
NM_001163560	13.1971	11.597
NM_001163561	37.8353	29.8479
NM_018055	59.9029	56.8546
NM_018056	81.4161	82.0759
NM_018051	75.2622	76.4553
NM_018050	33.1109	34.2396
NM_018053	77.4962	76.1503
NM_018052	89.1372	88.6982
NM_001177701	83.9816	85.0573
NM_001255980	77.8468	77.8462
NM_018059	70.3101	71.2953
NM_018058	52.5069	53.0917
NM_001256185	76.7377	76.6672
NM_001256182	88.7488	89.5385
NM_001142353	64.9119	68.0882
NM_001142355	79.878	81.3289
NM_014911	24.3343	24.7832
NM_014912	50.7299	53.3274
NM_014913	75.5903	77.8874
NM_014915	63.2161	67.794
NM_014916	81.1386	81.7456
NM_014918	68.1232	70.593
NM_001005332	91.8085	91.2635
NM_001005336	81.9383	80.8151
NM_001005335	89.853	90.0016
NM_176801	86.5232	85.7684
NM_001005338	24.7978	30.515
NM_001005339	72.6291	71.7376
NM_176806	45.5365	47.0094
NM_001002814	50.5941	50.7166
NM_001206977	6.24764	6.24594
NM_001206974	78.4659	78.2015
NM_001143883_1		36.6801
NM_001143883_2		13.6353
NM_001288645	23.7645	23.8039
NM_001286550	23.1048	21.4145
NM_004319	9.16348	9.144
NM_004318	65.2066	64.7603
NM_001286556	70.8765	71.5997
NM_001141	24.9931	25.9773
NM_001140	9.36247	9.55481
NM_004311	51.3911	50.5434
NM_004310	29.3045	34.5642
NM_004317	90.4944	90.9764
NM_004316	3.28541	3.27452
NM_001147	17.9376	18.6732
NM_004314	30.4117	25.1742
NM_001201472	79.4803	78.5679
NM_001201477	54.8462	55.9086
NM_001001547	55.278	53.6852
NM_001201479	72.1956	72.1295
NM_025029	53.4077	53.9415
NM_025027	49.6616	48.9505
NM_001146321	56.2985	55.7497
NM_024991	64.4618	62.3376
NM_024997	25.0723	26.095
NM_024996	74.1659	75.4713
NM_001289117	27.3871	24.6679
NM_001284341	83.2137	83.329
NM_001289119	65.4613	67.1522
NM_001287603	82.5063	81.161
NM_198887	38.3035	39.697
NM_198882	37.1991	37.497
NM_001161546	92.5536	92.1605
NM_145276	19.4404	19.6381
NM_145270	15.747	17.3382
NM_145271	75.5887	75.499
NM_145272	46.6305	45.3168
NM_145273	8.86676	8.96448
NM_001184783	61.0917	62.3076
NM_001184780	11.6311	12.7797
NM_001184785	67.7421	68.8021
NM_021828	16.7475	14.1698
NM_021821	70.9423	71.7642
NM_021822	76.0814	72.7042
NM_021823	65.6454	66.2686
NM_021825	15.0641	15.2412
NM_021826	88.7643	88.4677
NM_145858	69.8019	71.0438
NM_078467	88.4575	88.2339
NM_001100916	48.8975	46.8916
NM_001100917	13.5294	18.3971
NM_001100915	37.3643	39.1017
NM_001100913	55.7258	55.3004
NM_001100910	42.177	44.312
NM_001286233	40.6107	40.6631
NM_001286238	42.8022	40.5187
NM_001105244	83.572	83.7155
NM_001105248	36.4126	36.5401
NM_017738	55.6954	57.2409
NM_020880	22.5796	22.1738
NM_020883	76.1781	75.9569
NM_020882	20.8116	21.7041
NM_020884	73.0905	73.595
NM_020886	37.4409	33.8808
NM_020888	87.2249	87.3991
NM_001289930	29.6044	31.2877
NM_001289936	83.7435	83.0314
NM_001289934	85.8741	85.9473
NM_001287183	3.70823	3.55179
NM_181873	86.361	85.0259
NM_181877	21.8514	20.564
NM_001256873	41.1493	35.5942
NM_001256872	27.0293	24.9973
NM_005114	67.5749	67.5477
NM_058186	52.3193	50.8572
NM_058182	40.3147	41.2173
NM_058181	73.4142	70.7138
NM_014619	19.0182	16.7248
NM_030639	32.4242	31.7519
NM_030632	32.2784	31.9445
NM_030630	92.1895	92.209
NM_030636	75.8355	76.3466
NM_006272	56.2635	56.1923
NM_021046	43.8531	46.3706
NM_021047	16.6734	17.0387
NM_021044	7.7855	8.51707
NM_173518	8.2667	8.32489
NM_173519	27.8479	29.6805
NM_173514	50.0585	54.7626
NM_173515	84.3566	84.7375
NM_173516	16.0191	19.2299
NM_173517	35.3599	35.3033
NM_173510	51.5026	48.5895
NM_173511	31.655	31.9302
NM_021049	19.5271	17.7258
NM_001193388	45.7069	45.8128
NM_201550	8.46892	8.4257
NM_201552	18.5765	17.3692
NM_201555	24.4265	22.8484
NM_201559	66.9823	68.8617
NM_003378	61.932	59.276
NM_175911	5.87008	6.59824
NM_003370	87.5306	87.6577
NM_175918	59.8273	60.0869
NM_001193630	7.4539	8.4507
NM_139321	80.1149	80.8816
NM_001193636	58.749	56.5594
NM_003377	65.1206	66.2057
NM_001042522	13.4045	12.7899
NM_001042521	57.8191	58.2341
NM_145653_1		20.1863
NM_198141	80.4552	80.0686
NM_004444	94.3296	94.0716
NM_144668	52.981	52.1386
NM_144669	29.7314	27.1799
NM_198147	37.8058	37.7839
NM_144664	28.9097	31.3245
NM_144665	52.6665	57.3199
NM_144666	89.105	88.1304
NM_144661	15.3771	15.6114
NM_144663	17.9061	18.2197
NM_020319	85.3414	86.1618
NM_020318	19.0161	19.6706
NM_001197295	60.835	61.7742
NM_001197294	87.7462	88.2317
NM_001197297	52.9932	54.2798
NM_020311	74.4895	75.0393
NM_020310	88.6782	88.5644
NM_020313	76.995	77.9879
NM_020312	88.1151	87.9109
NM_020315	88.9122	88.1693
NM_020314	76.1722	75.6111
NM_020317	69.9692	71.5131
NM_001113361	81.7559	81.9546
NM_022782	72.0112	72.8732
NM_001135937	30.2412	33.2577
NM_001278445	24.3425	24.2397
NM_001199654	78.069	77.8136
NM_201431	9.08066	9.44557
NM_001242328_1	13.5223	7.53296
NM_001242328_3		7.53296
NM_001242328_2	5.55844
NM_001242328_5	4.26868	7.78406
NM_001242328_4	8.22348
NM_001242328_7	15.1031	9.03955
NM_001303615	7.38995	5.73561
NM_003412	8.6404	7.35854
NM_018217	79.8537	80.0708
NM_018216	92.9322	92.5886
NM_018215	22.0756	23.6711
NM_018214	70.9338	70.6124
NM_018211	80.3294	82.4794
NM_018210	82.7749	82.8459
NM_018219	52.6858	51.2023
NM_018218	90.6535	91.3357
NM_001291951	55.899	55.9917
NM_032569	74.0791	73.6397
NM_001256346	39.7497	37.1953
NM_032564	80.6403	79.7497
NM_032567	8.85241	7.88348
NM_032566	50.7556	53.6918
NM_032561	74.8812	75.0359
NM_032563	21.2047	23.5246
NM_032562	16.8528	18.4598
NM_001271641	75.9254	75.8433
NM_033380	78.8361	79.203
NM_033386	92.2349	92.1422
NM_033387	85.4567	86.446
NM_012351	12.9452	15.7225
NM_033388	88.2671	87.1932
NM_012353	28.6436	24.8262
NM_032389	85.3308	85.8686
NM_005001	83.2121	82.7573
NM_005002	76.8159	77.1726
NM_005003	81.739	84.9712
NM_005004	83.5052	83.6751
NM_005005	71.9879	72.8439
NM_005006	66.0628	67.3043
NM_005008	72.6193	73.1908
NM_032380	70.2606	68.4859
NM_032383	66.2543	69.6648
NM_032382	90.6076	91.2487
NM_032385	88.4376	88.9998
NM_032387	70.2736	67.2452
NM_080476	81.406	81.8506
NM_080474	8.44557	8.45156
NM_080475	3.7625	3.73711
NM_080473	46.4973	39.1374
NM_001789	69.8176	70.3945
NM_001788	43.999	45.9032
NM_001783	68.4074	69.9383
NM_001782	79.3983	77.9394
NM_001781	60.9295	62.473
NM_001780	68.2422	69.3366
NM_001786	52.3758	52.1791
NM_001785	77.4943	76.4641
NM_174887	27.6324	28.5221
NM_174881	83.4216	85.2225
NM_001129727	78.9517	77.2285
NM_174889	78.8095	80.6212
NM_001011880	58.0099	57.1559
NM_001206847	51.3203	52.9776
NM_002887	92.0018	92.3794
NM_004663	37.2261	39.0315
NM_004661	88.5682	89.3346
NM_002886	37.3215	37.4086
NM_004667	91.9087	91.7522
NM_004666	8.51055	8.58888
NM_025228	62.1929	61.3483
NM_004664	27.0234	28.7782
NM_025227	12.5931	11.1637
NM_004669	88.6273	87.1606
NM_004668	50.4638	51.591
NM_025222	68.6471	67.8569
NM_001017395	51.977	51.2015
NM_025221	21.9931	19.2112
NM_002931_5	8.458
NM_000784	90.3073	89.9148
NM_000785	74.0313	73.3184
NM_000786	41.3325	45.6646
NM_000787	37.8987	38.0368
NM_000780	4.44705	4.61312
NM_000781	40.6661	37.1677
NM_000782	13.895	13.2159
NM_000783	14.8822	16.8711
NM_000788	56.5265	56.1956
NM_000789	77.9519	77.8351
NM_016309	88.9411	87.9488
NM_016308	51.4957	53.6599
NM_016307	84.4036	82.105
NM_016306	85.237	85.2586
NM_016305	74.1965	75.8976
NM_016304	69.8964	72.3606
NM_016302	71.7646	71.5712
NM_016301	46.6176	51.0876
NM_016300	4.6282	6.78803
NM_015962	49.9421	50.2805
NM_015963	83.9144	84.0621
NM_015960	80.4058	80.0449
NM_015967	37.0807	37.5894
NM_015965	90.6168	90.2539
NM_015969	87.4978	87.7076
NM_153809	4.79825	4.85033
NM_001015508	13.1599	14.8683
NM_001015509	79.6921	78.7311
NM_138448	47.3725	48.8068
NM_138447	54.8802	57.0694
NM_138446	86.1483	86.0824
NM_138444	58.1945	58.9079
NM_138443	70.6034	70.5764
NM_138442	69.1984	70.5123
NM_138441	74.7752	77.0565
NM_138440	93.3677	93.268
NR_029512	95.8039	92.9855
NM_007313	92.7704	92.9859
NM_001164457	18.2021	22.4049
NM_007317	90.3297	90.8763
NM_007314	24.6627	23.2829
NM_007315	80.613	81.6358
NM_001164459	67.857	65.6535
NM_002927	19.988	17.9362
NM_002922	70.711	71.9592
NM_002923	86.7051	88.5998
NM_002921	18.223	18.3038
NM_002928	85.869	87.1172
NM_002929	11.1805	15.708
NM_001080521	71.415	72.4212
NM_001080522	84.1748	84.001
NM_001080523	21.5237	22.0949
NM_001080524	22.7563	20.7651
NM_001080525	40.2273	33.478
NM_001080526	41.7961	35.9254
NM_001080527	58.174	54.6917
NM_001080528	36.4435	40.9022
NM_001080529	19.6959	18.0994
NM_001030287	76.5552	76.5572
NM_001030288	37.3201	37.2935
NM_001007214	38.3694	40.3016
NM_001001323	66.2627	68.631
NM_001001325	28.3441	25.3525
NM_152447	16.6581	15.2055
NM_152446	67.162	66.7136
NM_152445	24.3258	23.2522
NM_152444	21.7135	22.2591
NM_152443	46.3558	45.0844
NM_152442	13.6092	13.28
NM_152441	69.0384	69.1679
NM_152449	56.7361	55.9446
NM_152448	4.68214	4.89901
NM_001281932	54.7906	56.2891
NM_001257133	60.8781	60.7387
NM_001123375	88.1079	88.1197
NM_001257137	40.7927	45.5076
NM_001123376	26.2893	25.4266
NM_001256668	63.0026	63.9306
NM_001267723	91.2453	91.2495
NM_001256663	22.3748	24.0647
NM_152997	61.3737	58.3712
NM_152996	14.2813	15.126
NM_152990	24.7278	26.6637
NM_001127615	7.59413	7.81538
NM_001077351	80.0782	80.3422
NM_001077350	86.6732	85.4561
NM_001098635	36.104	38.0278
NM_001098634	68.1564	68.3762
NM_001098637	89.4756	88.4685
NM_001004747	2.24829	2.24829
NM_001004740	11.8143	12.711
NM_001004741	16.5284	21.9762
NM_001098633	82.7504	82.3265
NM_001004743	22.0207	23.3705
NM_001004748	20.111	27.5108
NM_001098638	82.0915	82.0423
NM_015140	92.3478	91.9192
NM_015141	79.5521	81.8405
NM_015143	81.6163	82.1378
NM_015144	82.4021	83.3491
NM_015146	79.4345	79.6344
NM_015147	38.6537	36.9417
NM_015149	72.944	70.9194
NM_001004297	13.9111	17.5788
NM_001004298	8.37212	8.15171
NM_001005163	50.0368	48.3371
NM_001005162	69.4276	67.9144
NM_001005161	18.2384	13.1583
NM_001005160	4.55233	3.58594
NM_001005167	33.0149	28.934
NM_001005165	26.8371	30.7821
NM_001005164	25.7669	19.5322
NM_001178111	72.5305	71.4918
NM_001005169	46.3554	45.4141
NM_001005168	23.6897	21.6267
NM_194435	15.7828	17.4825
NM_194436	81.5351	80.0354
NM_001282771	65.9156	66.2043
NM_001282772	53.1647	54.0828
NM_001282775	2.14933	1.8566
NM_021209	45.7183	46.6396
NM_021200	59.4018	53.8347
NM_021201	33.1216	34.22
NM_021202	85.9247	85.7626
NM_021203	70.705	71.4374
NM_021204	57.4378	58.7269
NM_021205	62.9149	66.7642
NM_001099218	7.3181	7.85509
NM_001099219	31.6038	41.8088
NM_017966	89.7792	89.5766
NM_001142673	34.5455	33.5797
NM_001142674	59.0461	57.3248
NM_001286451	86.6962	85.4839
NM_001281482	86.5877	86.6404
NM_001286458	81.684	81.2189
NM_001286459	26.4528	25.8877
NM_001001664	52.841	58.2943
NM_001001665	16.3991	16.4959
NM_001001667	30.5055	32.0452
NM_001001660	60.2904	67.0397
NM_001001661	11.7771	11.7486
NM_001001662	54.9476	54.5909
NM_001001663	20.3183	22.8929
NM_001001668	7.27339	7.83661
NM_001001669	88.6294	89.0976
NM_002224	95.1855	94.9684
NM_181471	41.3503	40.5707
NM_145331	53.8038	54.5358
NM_182920	78.8597	79.2518
NM_182922	21.155	20.487
NM_182925	74.0968	72.7716
NM_182924	94.2406	94.2653
NM_001302109	65.3087	66.1358
NM_002122	72.5607	73.7532
NM_004508	48.3331	50.4693
NM_004502	65.8023	68.9965
NM_004503	80.8798	81.5932
NM_004506	60.403	62.6883
NM_004507	30.1069	30.783
NM_198439	21.2228	22.0383
NM_198433	27.4615	25.6789
NM_001199828	40.9553	34.8569
NM_138282_6	5.62457	5.7971
NM_138282_1	11.3872
NM_138282_2	8.54707	10.352
NM_138282_3		7.03934
NM_181291	45.0942	41.2624
NM_001159380	69.7631	69.7651
NM_001159387	11.1573	9.97518
NM_001285486	8.97745	8.35084
NM_001136026	80.019	80.0474
NM_001136021	57.1224	55.3001
NM_001136020	41.6161	45.5052
NM_006591	68.2548	68.5416
NM_001024593	20.2296	20.9058
NM_001024596	14.2914	14.6522
NM_001024594	62.1565	62.0635
NM_001024598	17.9354	17.7201
NM_033141	15.1639	14.7758
NM_033142	39.5267	34.609
NM_080678	59.4443	58.8981
NM_080670	88.3796	88.2373
NM_080671	20.7674	20.2428
NM_080675	8.10703	10.1621
NM_080676	22.782	23.387
NM_080677	82.5142	83.2418
NM_001277120	26.3154	26.7265
NM_001277126	7.35106	7.58919
NM_001277127	11.8767	13.1266
NM_001190441	18.854	20.9137
NM_001190442	63.0904	62.5586
NM_001813	52.2607	57.2009
NM_001812	31.8063	32.1573
NM_001810	88.8174	88.7206
NM_001817	35.067	32.9647
NM_001816	11.7371	11.9106
NM_001815	25.7103	26.4745
NM_001814	77.396	77.7538
NM_001819	33.5683	28.6271
NM_001818	41.1707	42.976
NM_001123392_3		4.68384
NM_020928	72.6146	73.5237
NM_020922	6.64432	6.5871
NM_020923	10.176	10.4971
NM_020920	92.5129	92.6709
NM_020921	73.6412	73.7471
NM_020927	36.5921	37.8615
NM_020924	75.2146	76.6946
NM_020925	65.4932	65.6758
NM_001017438_1	11.0909	12.8321
NM_016141	63.6165	64.845
NM_016140	77.362	77.9047
NM_016142	61.9881	65.1271
NM_016145	69.7812	69.9637
NM_016144	58.156	62.5231
NM_016147	85.7763	86.1051
NM_016146	63.1414	63.4776
NM_016148	52.8209	53.0535
NM_000603	75.9235	75.8576
NM_017814	87.4245	86.6126
NM_017815	85.6224	85.8746
NM_017816	77.7065	76.0533
NM_017817	85.8993	86.3693
NM_017811	68.4423	69.1494
NM_017812	76.0724	76.5363
NM_017813	48.3375	52.5188
NM_017818	89.049	88.6163
NM_017819	76.4542	78.2114
NM_016497	86.989	87.0185
NM_016496	37.4624	36.4628
NM_016495	65.1426	63.9388
NM_016494	76.2609	76.6579
NM_016492	73.6758	74.3906
NM_016491	92.1574	91.9337
NM_016499	68.4312	68.1155
NM_016498	76.0952	75.521
NM_001012515	26.2612	26.5222
NM_001012512	23.4944	26.7045
NM_001130407	6.03543	7.58507
NM_001130406	10.1187	8.95531
NM_001130405	6.83092	10.8164
NM_001130404	8.79847	11.3698
NM_001306168	25.376	25.3053
NM_001290079	4.15739	7.49065
NM_001290076	79.6233	77.1768
NM_173491	17.8465	17.3723
NM_173490	49.9958	59.8079
NM_173493	1.73202	2.21538
NM_173495	3.37335	3.14907
NM_173494	9.84571	9.84392
NM_173496	13.9984	14.3011
NM_199420	72.9682	73.6102
NM_199421	27.3211	29.8624
NM_199427	78.0104	78.2238
NM_178861	79.8987	79.1644
NM_178863	84.6491	82.8683
NM_178862	76.0016	77.4303
NM_178864	10.0839	9.72126
NM_178868	60.8487	62.2704
NM_001300868	81.1031	79.1494
NM_173728	81.0898	81.4391
NM_001300864	28.541	31.8555
NM_001042480	30.7134	32.1055
NM_001042483	66.7244	66.6989
NM_001300860	49.752	51.2256
NM_001300862	79.6372	80.4817
NM_003509	88.2328	87.8899
NM_003508	42.7695	36.4933
NM_003503	57.2071	59.6696
NM_003502	91.2583	91.5037
NM_003501	86.2161	87.2865
NM_003500	84.919	83.8492
NM_003507	81.0885	80.7168
NM_003505	82.0498	81.9906
NM_001001722_1	8.87755	5.35714
NM_001166347	80.4441	79.196
NM_005900	40.3165	39.6673
NM_001256067	86.6013	86.1963
NM_005904	73.2486	74.8025
NM_005907	62.4844	64.0482
NM_005909	80.2789	81.1697
NM_001190839	27.7182	28.0325
NM_001291858	84.3716	84.9249
NM_032486	40.45	39.4721
NM_032487	63.6801	65.6121
NM_032484	88.6845	89.1606
NM_032485	40.8291	40.0752
NM_032482	92.81	93.0056
NM_032483	74.6587	75.4638
NM_032488	64.7586	67.0494
NM_032489	74.1292	75.898
NM_031288	78.1344	78.777
NM_031284	82.5614	83.6513
NM_031287	84.4087	83.9742
NM_031286	64.4395	64.3364
NM_031281	22.7906	23.7292
NM_031280	85.8548	85.7271
NM_031283	84.6995	84.3567
NM_031282	5.91305	5.5001
NM_032735	7.80395	6.50494
NM_032737	91.5222	91.591
NM_032730	28.1642	27.937
NM_032731	35.9499	35.9318
NM_002673	94.8715	94.4479
NM_002670	45.3372	47.0104
NM_002676	89.7927	89.8518
NM_002677	6.59981	6.49907
NM_002674	27.2193	27.8206
NM_001039362	54.7857	57.151
NM_001039360	77.3865	77.0402
NM_001039361	11.536	7.40984
NM_015439	73.7869	73.2118
NM_015431	11.8669	11.983
NM_015434	30.2242	30.2057
NM_015435	65.8028	69.1025
NM_015436	16.4606	17.7203
NM_203390	65.2155	66.4178
NM_052909	7.5834	7.7283
NM_052905	82.936	83.8559
NM_052904	2.52067	2.54056
NM_052907	3.49366	3.43918
NM_052906	38.7304	31.2965
NM_052903	11.4008	11.9138
NM_052902	90.6428	90.967
NM_170604	13.9059	13.9893
NM_170607	69.721	69.2726
NM_170606	88.4934	88.9763
NM_170600	68.6624	67.012
NM_003265	72.7291	71.9899
NM_033468	23.0027	22.6904
NM_033467	28.4796	27.5855
NM_001042432	77.3445	76.155
NM_001378	46.6911	46.5619
NM_001376	96.1007	95.9889
NM_001374	81.523	80.971
NM_001375	57.1308	54.3985
NM_001372	15.3549	16.2627
NM_001373	39.7072	39.7718
NM_001370	46.7363	43.1562
NM_001301650	82.7318	82.3902
NM_004962	49.1832	49.7334
NM_174963	33.4212	33.3703
NM_001146171	18.1942	19.2188
NM_001039966	80.8066	79.9426
NM_000594_6		2.68657
NM_000594_7		9.09807
NM_000421	34.9198	35.3048
NM_000420	47.2675	41.3376
NM_000423	11.6274	11.874
NM_000422	88.8464	88.3466
NM_000425	47.198	49.53
NM_000424	77.8667	79.6379
NM_000427	17.0095	20.3922
NM_000426	86.2785	85.7787
NM_000429	34.2992	28.6807
NM_000428	85.229	85.4613
NM_001100392	4.24866	4.60644
NM_003990	3.19621	5.02935
NM_006743	45.038	46.5188
NM_003992	89.9781	89.7139
NM_003993	82.2278	81.9468
NM_006747	91.888	92.1275
NM_006744	69.1109	65.0109
NM_006745	26.1411	26.5068
NM_003998	82.9341	83.3518
NM_003999	53.6699	55.5425
NM_153631	58.3554	62.4655
NM_006749	82.4097	82.3987
NM_153635	21.6322	20.0403
NM_153634	63.2465	63.7961
NM_001165937	77.5465	76.8828
NM_001165931	26.9605	26.6753
NM_001100396	9.81711	10.5836
NM_001277304_1	9.19845	4.38648
NM_001167575	45.5941	45.6556
NM_001127380	16.5672	17.0449
NM_001127385	8.24397	8.84718
NM_007294	18.5077	19.1717
NM_007292	42.5735	42.146
NR_029705	98.5542	55.7119
NM_001166621	85.5223	85.7756
NM_001206641	48.248	51.9285
NM_004313	77.274	78.0152
NM_001297573	71.6663	71.2455
NM_004312	70.593	74.3417
NM_001143	6.23441	5.95152
NM_001252597	16.8245	16.3083
NM_001145	65.4435	66.9659
NM_001144	83.2069	83.6274
NM_004315	66.9679	68.1871
NM_001144944	72.8591	72.973
NM_001146	35.7128	34.3873
NM_014420	31.1915	34.628
NM_014421	47.4196	51.7154
NM_014423	73.8023	74.3983
NM_014424	48.099	48.2307
NM_014425	74.2156	73.2489
NM_014427	77.8351	74.6152
NM_014429	2.68118	3.29688
NM_182688	50.5162	50.7065
NM_022476	56.5139	59.8045
NM_022474	67.2214	70.0992
NM_022475	53.226	54.3322
NM_182680	19.0901	20.9209
NM_022478	83.9705	84.1957
NM_022479	75.7155	77.3663
NM_182684	24.6362	24.4605
NM_182687	75.6748	75.9116
NM_006398_5		21.7172
NM_006398_2		22.7396
NM_006398_1	9.19192
NM_001033045	21.2755	21.2229
NM_001178090	15.6691	15.4704
NM_032472	41.4116	40.8172
NM_001101391	77.9814	77.3424
NM_001282634	68.5084	68.5204
NM_001282630	86.7493	87.0687
NM_172037	43.5989	43.5205
NM_001288779	11.2221	10.4265
NM_001288776	85.8834	85.2513
NM_001288774	17.8365	18.3267
NM_001288773	41.2439	37.8335
NM_001135170	43.964	47.4086
NM_001303460	67.9532	69.5838
NM_001242500	74.7278	73.8182
NM_001242507	9.04043	9.88703
NM_001303468	33.4943	37.3893
NM_001199938	13.997	16.2637
NM_001130528	50.0305	53.0529
NM_001130520	14.7017	15.6432
NM_001130524	88.2569	87.6007
NM_001142733	52.2432	55.0724
NM_001272086	29.2391	30.2239
NM_001265602	63.306	66.1517
NM_024869	74.9229	74.1578
NM_024867	50.0804	48.0109
NM_024865	14.5731	14.6269
NM_024864	91.8467	91.6226
NM_024863	68.6002	68.239
NM_024861	19.2923	19.8334
NM_024860	78.9697	79.9558
NM_175569	16.1066	16.9528
NM_001286646	79.13	77.9883
NM_001286643	68.0683	68.9488
NM_001014839	89.8387	89.3325
NM_001014831	84.7187	84.5168
NM_001102603	45.3427	46.273
NM_001102608	27.946	25.615
NM_001204818	75.0659	76.8825
NM_001109809_6	6.95187
NM_001204817	65.0547	65.414
NM_001204814	82.637	83.9625
NM_032138	63.7338	64.6364
NM_032139	90.1928	90.9954
NM_032136	8.13145	9.85362
NM_032137	12.714	15.5336
NM_032134	80.5453	81.0575
NM_032135	9.56771	9.09974
NM_032132	22.6699	17.3038
NM_032133	63.8729	60.2239
NM_032130	66.5036	66.5503
NM_032131	39.444	40.4666
NM_001271702_1	8.08706	5.00551
NM_001039567	36.5899	35.4723
NM_001039569	31.8111	32.3791
NM_079421	78.038	76.1176
NM_079420	21.4061	19.2578
NM_033261	59.7177	62.2748
NM_033260	81.8752	79.036
NM_033262	8.79511	7.55482
NM_001015049	58.712	57.1849
NM_033266	7.09121	7.07213
NM_001305173	22.6542	27.9782
NM_005510_3		22.0885
NM_001109659	16.319	14.2331
NM_033197	40.1819	38.816
NM_004522	26.3931	28.7082
NM_001190764	92.1137	91.6126
NM_001190765	16.0739	19.2167
NM_001190766	30.2863	35.4541
NM_001014796	76.483	77.62
NM_001014797	18.2952	18.2732
NM_001014794	89.8544	89.5756
NM_001195279	29.2501	29.3439
NM_001195278	38.0558	32.838
NM_022361	27.6085	25.1093
NM_001195272	2.622	2.70256
NM_001509_1	5.71625	6.78217
NM_001161630	24.9131	28.1539
NM_004528	50.7981	51.6118
NM_022365	86.185	86.3543
NM_172374	68.5215	67.9716
NM_172373	69.3745	69.6608
NM_001193308	88.885	89.1493
NM_001012303	17.0414	12.9536
NM_001012302	89.774	89.507
NM_001012301	54.9223	50.7567
NM_001193301	81.9068	82.1537
NM_001040425	70.3829	70.0644
NM_001040427	70.5915	69.072
NM_001040429	63.7373	64.3504
NM_001003701	57.9637	54.1344
NM_001003702	66.3517	67.5993
NM_013227	61.2614	60.6524
NM_001303103	83.5868	83.7909
NM_001303100	60.8124	61.5131
NM_001303106	18.6042	22.8403
NM_001303107	49.3928	48.4785
NM_001081003	82.1962	81.092
NM_138804	6.06023	5.76783
NM_001256456	86.6039	86.8632
NM_014623	73.4907	73.1098
NM_014621	80.3507	79.5117
NM_014624	61.6601	61.7375
NM_014625	9.46175	13.0782
NM_003718	70.3987	71.7233
NM_003719	25.8052	22.0748
NM_003712	83.6758	83.7914
NM_003713	78.7055	78.3984
NM_003711	74.5198	75.1772
NM_003716	32.3458	37.9977
NM_003717	67.6532	67.2777
NM_003714	64.4071	64.9872
NM_001197104	88.6226	88.7746
NM_001197107	38.6306	40.7369
NM_018502	82.6057	81.2988
NM_018509	84.7787	85.1682
NM_001242327_2	5.02197	18.8952
NM_014999	25.4525	27.7602
NM_001242327_1	9.43116
NM_001242327_7	8.28625
NM_001242327_4		10.1081
NM_001242327_5	18.9579	20.3681
NM_014991	82.5199	83.2115
NM_014992	72.6141	75.2774
NM_014997	86.2534	85.414
NM_005710	86.1581	85.2658
NM_005711	50.713	54.9858
NM_000224	92.6465	92.5157
NM_005715	31.4667	33.015
NM_005716	86.9277	86.4348
NM_005717	56.7213	57.2711
NM_005718	70.1057	70.6693
NM_032673	85.1603	84.0109
NM_001161725	63.6537	63.2422
NM_176881	37.1949	40.3694
NM_176883	51.0009	47.3419
NM_176882	39.3663	40.4472
NM_176885	89.5114	90.6873
NM_176884	74.0607	71.986
NM_176887	77.8717	77.6677
NM_176889	33.3446	35.7396
NM_176888	88.8555	89.4181
NM_001037225	17.8975	19.3916
NM_018460	77.5622	78.1043
NM_001040168	85.1658	84.164
NM_001304345	9.77376	9.6124
NM_001304347	84.8301	82.6106
NM_001304342	87.2949	87.6291
NM_004391	9.04577	9.30125
NM_004390	88.4614	88.4969
NM_004397	82.86	83.9083
NM_004396	49.4611	51.2073
NM_012240	69.2687	68.8938
NM_004394	87.2513	86.6406
NM_004398	83.6505	84.1632
NM_001164165	78.1616	78.5017
NM_000671	65.1904	66.4788
NM_000673	6.61199	8.16951
NM_000674	59.5362	53.9562
NM_001164160	50.6251	50.1663
NM_000676	27.353	28.5165
NM_000677	57.7393	59.1653
NM_000678	44.2254	41.801
NM_000679	62.0494	62.5082
NM_001205301	51.6852	51.4985
NM_001013694	70.9628	70.1764
NM_004979	83.3084	79.3599
NM_004978	80.6658	80.8858
NM_004977	83.2501	82.2356
NM_004975	4.9628	4.54083
NM_004974	32.906	32.2829
NM_004973	80.1507	80.0141
NM_004972	46.267	45.8046
NM_004970	60.8286	59.2161
NM_001243168	25.1301	19.6121
NM_006537	50.0593	52.494
NM_006536	16.3699	19.0317
NM_006530	61.4412	62.025
NM_006532	87.355	86.9804
NM_001202548	41.1742	40.4374
NM_006539	1.89363	1.89687
NM_001206652	27.725	30.6385
NM_001127221	13.2359	12.2377
NM_001127229	90.1635	90.2835
NM_001127228	75.8234	77.0365
NM_001271838	59.0746	59.4495
NM_001271830	68.2001	69.9591
NM_001271833	78.9107	78.4019
NM_001271837	46.1114	48.7158
NM_001281774	67.9943	66.0916
NM_183337	71.7356	65.224
NM_152289	28.8628	30.8103
NM_152288	89.7218	88.3175
NM_152285	88.6557	88.6218
NM_152284	23.7586	23.2777
NM_152287	24.1746	24.1799
NM_152281	50.4053	51.1385
NM_152280	23.1853	23.6917
NM_152283	86.8172	89.0003
NM_152282	49.6949	49.533
NM_001001290	70.117	68.2761
NM_001100631	12.0395	12.6002
NM_001034915	71.2829	72.3638
NM_001135211	25.6906	24.7258
NM_198696	40.3408	41.2483
NM_152829	45.8525	46.2285
NM_201263	74.2739	76.3941
NM_201266	84.9844	84.8996
NM_201269	69.2361	71.5913
NM_182524	24.6505	25.6808
NM_182527	39.0169	39.2254
NM_182526	45.6515	46.0941
NM_182521	3.68367	6.19999
NM_182520	53.6341	49.6906
NM_182523	61.6203	62.7636
NM_182522	5.57977	5.92851
NM_001135216	42.7581	40.5541
NM_182529	15.9949	16.7147
NM_182528	16.6163	17.8136
NM_173595	89.0061	89.3022
NM_173596	54.0511	47.2831
NM_173591	15.4921	14.6871
NM_173593	90.66	90.0395
NM_001287813	0.735307	0.808255
NM_001287812	22.3604	24.6354
NM_001287810	61.0471	61.062
NM_001135816	37.5908	29.7604
NM_001199014	64.0846	63.0024
NM_001199018	37.7942	37.3169
NM_172171	79.5214	79.9799
NM_172177	44.4206	46.3423
NM_020390	9.4749	10.4187
NM_020393	12.6437	12.2194
NM_020395	82.9311	83.3828
NM_020399	69.0525	69.9648
NM_020398	29.8951	29.4138
NM_144598	12.9323	13.3059
NM_144599	68.7155	69.9221
NM_144593	45.7608	51.1426
NM_144590	12.6106	13.1696
NM_144591	43.6159	47.5409
NM_144596	57.3336	54.6414
NM_144594	45.9928	47.4352
NM_001289417	55.2421	54.0525
NM_001289412	77.7138	78.6372
NM_002023	75.3718	74.7131
NM_002022	74.6338	77.8375
NM_002021	39.4747	35.0812
NM_002027	82.0846	84.5673
NM_002025	3.08643	2.73202
NM_002024	48.2568	49.3933
NM_002029	84.4642	85.7215
NM_002028	81.2097	81.055
NM_001242713	56.5754	58.0848
NM_001039152	9.87172	12.085
NM_001003895_1	3.76682	4.65116
NM_052941	32.4983	34.3248
NM_052942	25.4028	24.4516
NM_001029859	19.5036	19.9032
NM_001029858	6.28703	6.32767
NM_001114636	65.7225	66.299
NM_001114632	84.5028	83.6229
NM_001114633	81.5107	81.125
NM_207372	11.8695	12.4483
NM_207373	35.1119	33.6807
NM_207370	91.2729	90.9016
NM_207371	5.97041	6.3804
NM_207377	46.6903	44.2181
NM_207374	14.6745	11.2623
NM_207375	24.6245	24.5672
NM_001025290	27.1231	23.0671
NM_001025295	68.8368	63.5435
NM_005553	51.5515	55.1038
NM_005556	88.1157	87.9348
NM_005557	70.9648	72.1566
NM_005554	74.288	74.2186
NM_005555	53.0244	49.8539
NM_005558	79.8561	80.9506
NM_005559	68.7739	70.7581
NM_001271318	70.9877	72.9778
NM_001145460	43.9794	41.907
NM_001145463	36.6259	32.9444
NM_001145465	12.2354	12.2972
NM_001145466	9.28765	11.6542
NM_005089	88.418	89.2148
NM_005080	81.6908	81.6898
NM_005082	88.805	88.7476
NM_005085	82.0314	81.958
NM_005086	57.3869	61.1027
NM_032301	92.1653	90.5319
NM_032300	65.834	68.2001
NM_032303	57.1661	56.9214
NM_032305	75.1796	75.7632
NM_032307	34.4703	35.6819
NM_032306	55.2096	54.5451
NM_032309	81.5735	80.9321
NM_001159279	19.3796	19.5816
NM_033655	54.5682	54.6841
NM_033656	71.4616	73.4578
NM_001278697	3.34643	2.62879
NM_001278694	23.3358	23.4626
NM_001278699	79.0177	78.8082
NM_138371	80.1961	78.263
NM_138370	85.7663	84.8314
NM_138373	66.1774	67.0696
NM_138375	72.7861	72.546
NM_138374	35.4713	38.717
NM_138376	87.4171	87.3975
NM_138379	37.7801	34.2899
NM_138378	15.8721	15.2307
NM_001702	71.5832	72.7397
NM_001701	9.77828	9.84703
NM_001700	36.696	37.286
NM_001707	83.5158	83.3268
NM_001706	73.2078	73.5821
NM_001704	31.1868	30.962
NM_001018072	41.5514	41.0217
NM_001018071	12.4007	11.0907
NM_001708	53.4746	54.6787
NM_001018077	51.2168	49.4492
NM_133494	52.3757	54.122
NM_000070	76.3024	76.0764
NM_000071	65.5075	65.5678
NM_133491	86.8546	87.1786
NM_000077	53.1852	54.5143
NM_000074	13.0096	12.5197
NM_000075	75.9634	74.9308
NM_197947	26.0326	26.6813
NM_197941	53.621	52.704
NM_133498	75.757	74.5215
NM_016388	26.0743	25.7578
NM_001308127	25.969	27.1388
NM_001308126	7.69733	6.73014
NM_001308120	68.0305	70.4422
NM_001308123	77.0872	78.4522
NM_001308122	79.981	80.6146
NM_182702	48.8752	49.2081
NM_001161465	80.7739	81.1263
NM_001042762	12.7412	13.0456
NM_019839	85.512	86.5871
NM_001025930	73.1167	73.712
NM_001199758	40.7872	43.748
NM_032889	89.2729	89.446
NM_001199752	46.4827	49.0411
NM_032883	58.7408	58.6744
NM_032880	79.3424	78.756
NM_032881	86.6999	86.721
NM_001199756	70.2954	73.6378
NM_001199757	43.4002	42.8364
NM_032884	3.06901	4.50376
NM_032885	88.5199	87.9815
NM_003039	58.9823	57.2545
NM_003038	68.2505	66.6586
NM_006049	68.0167	69.7361
NM_006045	91.5589	91.9585
NM_006044	83.2561	83.0535
NM_003031	66.262	68.401
NM_003030	28.279	32.222
NM_006041	10.7013	10.6726
NM_006040	2.61667	2.4511
NM_006043	67.6936	70.7398
NM_006042	49.5471	49.4029
NM_001017528	76.8321	77.7476
NM_001128928	75.9026	76.9542
NM_001017520	5.13009	8.8658
NM_001128922	92.0625	92.2056
NM_001017524	35.2552	35.7565
NM_001017526	46.4078	46.0846
NM_001128926	32.2743	32.2481
NM_001123041	45.8323	45.5205
NM_001123040	23.5952	23.6607
NM_001257207	9.66102	10.1268
NM_001037808	7.61667
NM_001037804	26.25	55.147
NM_001037806	92.5988	92.6261
NM_001098507	82.8038	83.4038
NM_001098504	85.2356	85.9682
NM_013388	87.9532	87.7202
NM_013389	7.73147	10.0577
NM_013385	86.2772	85.6287
NM_001306094	60.3378	61.5434
NM_001306093	32.1377	33.3072
NM_013381	28.4202	24.7773
NM_001306091	52.4379	53.1202
NM_001289933	87.3524	86.8023
NM_001252499	44.912	47.0686
NM_002348	31.4303	31.819
NM_002349	12.5088	13.3243
NM_001166279	76.4682	75.3841
NM_002343	57.4638	55.8717
NM_002341	13.5498
NM_002346	92.3377	92.301
NM_002344	48.494	47.1984
NM_002345	59.1259	59.1704
NM_001256552	79.4327	78.7903
NM_018717	82.1427	82.4554
NM_018714	92.0148	91.6281
NM_018715	88.3722	88.6126
NM_018713	14.2576	14.541
NM_018710	39.6902	41.0971
NM_018711	8.79168	8.67259
NM_018718	39.7645	37.3281
NM_001282442	13.4222	11.308
NM_001282441	78.3683	78.2442
NM_001282447	40.4913	43.3095
NM_001282446	8.54042	8.68901
NM_001282444	82.2156	81.988
NM_001163735	80.1941	80.5698
NM_000293	45.5163	46.7105
NM_014815	82.9661	82.2264
NM_001030055	52.3132	54.5311
NM_014811	91.6267	91.2349
NM_014810	83.8252	84.8305
NM_014813	54.7902	55.3481
NM_014812	74.2949	74.9918
NM_001005474	65.1938	65.6016
NM_014819	69.5952	71.6776
NM_001005470	4.62366	9.73118
NM_001005473	2.86118	3.01525
NM_001099294	76.3908	73.7607
NM_012419	54.8124	57.4657
NM_001099293	13.1964	13.8204
NM_012413	64.0013	64.9026
NM_012412	59.2723	60.8087
NM_012410	84.9486	82.2098
NM_012415	62.4038	67.2265
NM_012414	72.8457	74.1613
NM_001172133	75.8988	73.7448
NM_001068	82.4582	83.9787
NM_001069	85.6361	85.7669
NM_001201536	23.64	24.2138
NM_001063	50.6295	49.1839
NM_001060	20.8144	20.7392
NM_001066	61.2915	61.756
NM_001067	82.2799	84.7288
NM_001065	89.9437	89.2102
NR_027291	13.7313	13.753
NM_001164824	30.0268	30.3818
NM_006733	16.1615	17.3498
NM_006732	85.3104	85.5727
NM_006875	84.8173	84.0634
NM_006876	88.6552	89.865
NM_006877	87.2182	86.939
NM_001164829	33.7758	33.7116
NM_006872	31.5177	29.8261
NM_001037582	21.2753	21.1116
NM_001142548	82.4437	77.141
NM_006737	12.0452	10.2469
NM_001142541	66.8767	68.986
NM_020153	83.9044	85.4583
NM_020152	27.4909	26.1251
NM_020151	88.1459	88.5206
NM_004586	35.1467	35.8041
NM_020156	16.9174	18.8159
NM_004584	86.2454	86.4964
NM_020154	82.2964	82.4491
NM_001146040	22.257	23.6445
NM_001146041	20.7529	25.098
NM_001001888	33.7731	38.8884
NM_001287763	50.7898	48.6939
NM_001003954	26.1212	28.3105
NM_001332	16.0195	13.3746
NM_001333	15.2394	15.2713
NM_194283	16.5409	16.7636
NM_194282	25.1068	25.7945
NM_194280	88.1902	87.9874
NM_194287	29.6947	31.7486
NM_004126	78.6644	78.601
NM_194285	18.0427	19.9752
NM_194284	80.2296	79.5224
NM_001336	87.489	87.8197
NM_001184866	12.8661	11.4442
NM_001287491	86.2733	85.7947
NM_001287490	60.3543	62.9908
NM_001287497	21.3985	23.8491
NM_007055	41.6564	41.2834
NM_001285404	75.5911	76.4334
NM_007056	84.3682	84.0821
NM_007051	86.0327	86.9729
NM_007053	70.5157	70.2868
NM_007052	7.90627	8.46184
NM_007059	71.883	71.1894
NM_007058	33.3087	29.1991
NM_001243288	75.3944	76.1152
NM_001145668	15.3801	11.5399
NM_001145661	72.9724	72.4934
NM_001145665	76.0754	76.3458
NM_001145664	47.9193	46.6207
NM_001128635_1	2.83683	2.7788
NM_001286175	69.1945	70.1349
NM_001203260	21.8489	21.5346
NM_152326	76.6239	78.4683
NM_152327	14.0072	13.2811
NM_152325	7.68194	9.47311
NM_152323	32.2833	34.94
NM_152320	80.5772	79.7544
NM_152321	42.9082	35.4671
NM_152328	69.1654	66.4164
NM_152329	58.4277	58.5855
NM_022142	12.5697	13.0354
NM_022143	88.5461	89.0516
NM_022140	43.8749	43.4627
NM_022141	52.9944	52.4967
NM_022146	37.7962	38.1451
NM_022147	77.8197	79.5909
NM_022144	35.0688	32.1185
NM_022145	38.4938	39.6867
NM_022148	17.5383	15.3037
NM_022149	86.8098	87.7494
NM_001004465	16.9184	19.4267
NM_001004464	17.2731	8.12404
NM_001004467	17.8476	15.6613
NM_001004466	12.1308	13.5549
NM_001004461	18.7627	17.2095
NM_001004460	42.2586	46.0526
NM_001004463	13.3621	17.1215
NM_001004462	15.812	19.2121
NM_001004469	24.7458	21.202
NM_001164501	84.8386	84.9198
NM_001242901	71.3838	70.5386
NM_001207023	11.586	11.6667
NM_001207020	25.9714	24.5845
NM_001207025	56.6791	55.7359
NM_001130483	64.8719	67.5436
NM_134263	79.8911	79.6892
NM_134261	43.2432	41.3712
NM_199136	49.4665	48.4294
NM_199135	37.7679	39.2145
NM_004159_6		6.5698
NM_199138	4.0392	4.06415
NM_134268	85.4964	84.921
NM_017678	23.436	21.6606
NM_021729	90.4634	90.2778
NM_017670	70.2124	69.964
NM_021722	23.5835	19.626
NM_017672	36.8927	36.7207
NM_017673	68.169	70.8594
NM_021727	91.3477	91.7521
NM_017675	33.0264	31.3398
NM_017676	12.9175	13.5212
NM_017677	70.0491	71.8756
NM_001135998	50.1911	50.238
NM_001135999	86.3615	85.9771
NM_001135993	24.4506	24.4309
NM_001135995	6.33923	9.35267
NM_003239	85.332	85.0528
NM_003235	62.9784	63.0316
NM_003234	76.5374	78.2108
NM_001104925	65.5837	67.4102
NM_003236	61.7396	60.1672
NM_001042403	7.29946	4.25276
NM_175743_1	8.45296	5.31264
NM_001135662	40.5895	40.6094
NM_001099857	79.369	81.4595
NM_139174	13.5366	15.9078
NM_139175	56.5126	60.3695
NM_003581	87.9594	87.9501
NM_139177	77.1551	76.1888
NM_139170	60.7949	61.9337
NM_139171	13.2109	14.178
NM_003585	88.9978	87.1714
NM_003584	65.5414	67.8991
NM_006193	2.08255	2.104
NM_003589	36.6287	38.1425
NM_003588	75.5161	77.078
NM_139178	90.3321	90.3269
NM_139179	89.9011	89.1051
NM_020459	23.4436	24.6935
NM_001099850	9.12195	1.65094
NM_020452	74.8369	73.5986
NM_020453	74.5753	75.6643
NM_020451	80.9694	79.2423
NM_020456	26.9914	28.0247
NM_020457	90.96	90.7529
NM_020455	54.8811	55.1334
NM_002188	12.2432	12.7293
NM_002184	52.0179	56.3487
NM_002185	75.1052	76.1409
NM_002186		10.7976
NM_001278522	11.5938	11.5206
NM_002180	91.2498	90.6448
NM_001278524	46.4457	48.7525
NM_001174136	21.4872	21.0474
NM_001265597	46.4615	45.2662
NM_032408	91.9671	91.667
NM_032409	83.881	84.0993
NM_032403	82.8015	82.1673
NM_018158	75.0065	75.3595
NM_018159	37.1742	35.3337
NM_001145348	76.2587	78.0477
NM_001145349	74.946	76.3832
NM_018150	54.0665	54.2238
NM_018151	70.1065	72.5719
NM_001145346	32.3133	30.4904
NM_018154	88.2009	88.77
NM_018155	63.511	66.3256
NM_018157	31.6065	31.784
NM_005560	95.2728	95.1979
NM_001190259	46.8208	46.3991
NM_005325	81.9346	80.7577
NM_005324	53.1619	54.2061
NM_005327	72.8703	72.9165
NM_005321	91.9845	91.6473
NM_005320	89.5787	89.3847
NM_005323	51.4871	54.7445
NM_005322	92.6762	92.7424
NM_005329	74.6753	73.1758
NM_005328	35.8434	34.3003
NM_001112741	17.1435	14.3222
NM_003372	63.0158	66.3592
NM_012163	81.9462	82.276
NM_012162	88.8781	89.217
NM_012161	71.0423	72.3985
NM_012166	90.3544	89.9207
NM_012164	39.0481	39.326
NM_003374	79.1762	79.5417
NM_012168	72.1656	71.5052
NM_139320	42.0617	40.1035
NM_001277303_1	5.73901	7.52816
NM_170685	60.3769	59.5605
NM_206920	93.9312	93.5414
NM_206922	64.2369	64.3572
NM_206923	53.4452	57.3237
NM_001301302	86.3714	85.7674
NM_001512	82.4948	83.2671
NM_001510	7.20671	6.72467
NM_001511	54.461	57.6848
NM_001516	35.42	35.3102
NM_004741	81.3856	82.796
NM_001514	67.5995	68.8497
NM_001515	13.8412	14.7398
NM_004749	69.8148	69.4989
NM_001909	87.7656	87.8756
NM_001278064	3.71999	3.9912
NM_001278063	3.02849	2.74241
NM_016261	16.5853	16.2021
NM_016262	63.5291	63.0065
NM_016263	83.8643	83.4196
NM_016267	53.5746	42.8535
NM_016269	66.5412	66.4846
NM_001111101	57.9465	57.3388
NM_080389_1	46.2779	36.9547
NM_007217	69.8682	71.4477
NM_007215	78.8916	80.1388
NM_007214	34.4372	35.923
NM_007213	87.0865	86.9719
NM_007212	51.8027	54.8098
NM_007211	28.3858	29.4193
NM_007210	35.7456	36.219
NM_007218	69.1674	72.1742
NM_003918	39.0345	39.0451
NM_003919	62.0859	59.3701
NM_003910	83.9221	82.6588
NM_003913	68.6107	73.2245
NM_003914	11.0827	9.07259
NM_001308353	76.2049	76.3436
NM_001308350	11.6471	10.1672
NM_001308351	39.6775	39.4026
NM_024721	73.1375	74.0725
NM_001164664	71.5458	73.6162
NM_001164665	23.7437	25.5346
NM_024725	59.9074	61.0316
NM_198148	85.5049	84.4251
NM_198149	67.509	67.038
NM_006952	12.5189	12.7377
NM_001080779	82.4849	81.8664
NM_001080772	8.23306	10.1803
NM_001139501	14.4195	15.5278
NM_153018	55.1225	55.4148
NM_153015	14.7282	13.6717
NM_014138	57.3119	56.5755
NR_027141_1	4.46749	2.65257
NM_139239	82.4337	81.7146
NM_001173393	23.1141	28.5706
NM_152658	63.6606	60.6922
NM_001256742	75.2958	75.3412
NM_152657	81.7358	80.0907
NM_152654	27.3687	27.3188
NM_152655	46.4129	48.4063
NM_001256749	21.0622	20.914
NM_152653	68.1622	68.8861
NM_001037637	64.4152	65.1946
NM_001037633	82.4247	83.5557
NM_001638	17.0762	17.0543
NM_001635	53.8234	52.0373
NM_001098728	63.4638	63.7974
NM_001632	7.72498	7.34675
NM_001631	11.5575	11.2191
NM_001004694	22.8794	26.777
NM_004825_1	6.12245	7.91404
NM_001004693	12.886	15.1757
NM_001178015	2.35658	2.28754
NM_001178010	71.3902	70.624
NM_021221_5	22.4803
NM_001177676	77.8479	80.5008
NM_183005	24.9044	24.0233
NM_001101311	74.0609	75.3439
NM_001291478	84.3999	84.1372
NM_001163941	5.36407	5.37032
NM_021129	79.8293	80.9189
NM_021128	63.5571	64.5566
NM_021127	43.9813	47.6618
NM_021121	85.6686	85.3892
NM_021120	62.7086	62.5641
NM_001476_1	19.6841	17.7154
NM_005365_1	7.85833	9.51795
NM_001141936	75.0836	75.3961
NM_001005207	62.9422	63.3691
NM_001005204	13.0108	13.0108
NM_001005205	20.7695	17.9826
NM_001005202	12.3211	12.9099
NM_001005203	15.677	17.2212
NM_001005200	17.2932	27.3251
NM_001005201	26.0916	19.9916
NM_001272005	10.4415	10.46
NM_012208	76.2328	75.9678
NM_012202	80.6123	81.5937
NM_012203	92.4969	92.8816
NM_012200	80.3388	80.3169
NM_012201	64.9843	66.2421
NM_012207	51.3518	52.5829
NM_012204	50.7051	53.0225
NM_012205	92.0904	91.357
NM_144703	84.0306	84.7514
NM_181532	35.7815	27.2397
NM_144701	9.52505	9.52482
NM_181537	8.74499	10.2868
NM_181536	27.3143	27.4022
NM_144705	15.7947	14.7445
NM_181534	8.23801	7.3711
NM_006931	72.4343	74.1309
NM_181539	2.61165	2.6244
NM_181538	41.2684	43.1405
NM_006937	63.0606	63.7793
NM_203453	78.5216	80.4735
NM_203451	7.89565	8.09643
NM_182847	30.1524	28.6475
NM_203454	48.03	44.5706
NM_182848	7.57614	8.64075
NM_203458	75.5961	78.3031
NM_001206559	63.525	64.9189
NM_020299	17.8432	18.7793
NM_004269	86.281	84.9928
NM_004268	44.1115	45.5988
NM_004267	67.0002	66.149
NM_004265	76.3286	76.0257
NM_020297	12.2044	11.8761
NM_004263	11.2351	11.0375
NM_004262	44.788	45.9145
NM_004261	51.4714	51.7195
NM_004260	92.4055	91.9543
NM_198578	72.9734	73.8261
NM_198571	4.14896	4.85193
NM_198570	7.21357	7.41522
NM_198573	60.5211	63.275
NM_198572	64.2419	61.8134
NM_025112	91.4242	91.3454
NM_025113	36.2163	37.471
NM_025114	76.4856	79.1026
NM_025115	21.2172	20.7529
NM_001204890	77.2534	77.3012
NM_001204897	39.4209	41.8137
NM_001085354	55.7058	55.5269
NM_001287513	12.8756	12.6167
NM_001287511	68.7402	69.463
NM_181337	28.168	28.5289
NM_001242328_6	7.47018
NM_021915	36.3536	35.3035
NM_021916	20.9996	21.4028
NM_001243093	53.6439	57.1296
NM_021911	2.42182	1.93862
NM_021912	5.29152	5.55778
NM_021913	68.6023	66.0069
NM_001206627_1	10.2607	8.2768
NM_001271720	20.7232	22.7439
NM_001271723	77.0251	77.629
NM_001277372	24.9902	21.6689
NM_001277378	67.009	64.3571
NM_152519	61.2001	61.7003
NM_152510	6.26091	6.08803
NM_152513	39.197	40.1149
NM_152512	14.541	10.9824
NM_152515	18.8249	20.2672
NM_152517	73.6765	72.8557
NM_152516	76.8051	77.0723
NM_182828	49.1372	49.2005
NM_016062	72.8324	73.1039
NM_016063	55.7111	55.5043
NM_016060	60.3656	59.2473
NM_022336	48.0294	41.6207
NM_016066	35.3363	37.5972
NM_016067	48.3376	47.1733
NM_016065	62.5582	62.0741
NM_001199528	4.86358	6.19862
NM_016068	91.3183	91.0409
NM_016069	81.277	80.8158
NM_001191055	14.7905	14.8613
NM_001191054	7.07002	7.36544
NM_001191059	21.1132	24.8259
NM_001134479	70.0416	72.8161
NM_001134470	52.4211	53.4815
NM_001134476	15.9823	16.3064
NM_001253827	38.6106	40.0614
NM_000958	72.7816	73.445
NM_001199383	52.8704	52.8511
NM_000955	74.3997	69.3905
NM_000954	92.1595	91.7403
NM_000956	66.4826	66.8106
NM_000951	82.5622	82.3389
NM_000950	44.9489	43.6821
NM_000953	43.7196	44.7889
NM_001290139	82.784	79.0157
NM_000043	38.7207	37.73
NM_001160148	28.52	28.8312
NM_001291956	3.04934	3.08681
NM_001291958	55.9277	53.1366
NM_000048	79.5187	79.0399
NM_173600	9.35814	8.62571
NM_173601	18.5549	19.6661
NM_173602	81.9746	82.8754
NM_001300987	46.0993	46.5677
NM_175607	30.2815	31.055
NM_139033	81.7879	82.3402
NM_175605	20.4396	22.4624
NM_001193523	89.7598	89.8264
NM_001193520	42.3225	43.1585
NM_001193528	32.7406	32.7352
NM_001277813	53.5412	56.5745
NM_138927	87.2901	87.2541
NM_005823	71.6808	75.6358
NM_005826	35.5081	37.9792
NM_005827	74.2961	75.1039
NM_005824	62.0136	63.4798
NM_005828	67.1258	65.9949
NM_005829	32.2936	30.8886
NM_003792	85.2681	84.6929
NM_003793	92.7192	91.9734
NM_003791	90.5218	90.9899
NM_003796	58.2624	59.6017
NM_003797	58.6905	60.0398
NM_003794	56.9068	58.2671
NM_003795	49.1023	50.7577
NM_003798	78.4926	79.0117
NM_003799	76.0865	78.6659
NM_001197181	82.6695	82.6728
NM_001242326_3	7.72128
NM_001242326_1	9.61041	6.46579
NM_001242326_6	7.28186	9.5664
NM_001242326_5		9.65463
NM_001242326_4		8.85122
NM_001307986	18.9923	12.8661
NM_001307983	35.5907	32.5321
NM_015575	75.0953	75.4634
NM_015576	14.6712	13.8945
NM_015571	52.7071	52.9255
NM_015570	72.9525	73.7668
NM_002444	92.6874	92.5854
NM_002447	83.0329	82.1263
NM_031949	15.2365	14.2555
NM_002440	19.7449	22.1716
NM_002443	54.8286	53.987
NM_002442	73.3539	71.3448
NM_031942	65.3715	67.9627
NM_031940	36.9987	38.4778
NM_031941	45.2947	50.0219
NM_031946	80.9111	81.3904
NM_002448	54.5068	52.7825
NM_031944	14.738	14.8824
NM_052828	3.82568	2.02927
NM_001256235	47.9884	47.2603
NM_005791	78.681	79.0063
NM_005792	64.7587	68.2495
NM_005794	23.2619	19.552
NM_005795	46.2667	46.8683
NM_052820	28.7544	28.3982
NM_005797	55.5038	59.1225
NM_170726	69.6872	68.2411
NM_170725	65.2006	65.3974
NM_033540	84.4616	85.6104
NM_033544	31.2644	31.6941
NM_033547	89.7619	89.0783
NM_033549	72.2321	71.9314
NM_001233	22.3037	23.0712
NM_001232	31.9443	27.2768
NM_001231	46.4243	44.3967
NM_001237	59.0716	63.4949
NM_001236	88.4814	87.9913
NM_001235	81.203	81.264
NM_001239	71.7212	71.3512
NM_001238	65.4562	62.8428
NM_001011700_1		17.4894
NM_001011700_7	8.92208
NM_019098	13.5526	12.7539
NM_019099	19.2461	19.0653
NM_019093	30.9556	27.5583
NM_019090	39.2294	39.5891
NM_019091	63.2003	64.0921
NM_019096	90.2024	90.1241
NM_019094	45.8036	47.0761
NM_019095	33.0479	33.4225
NM_001272054	67.1575	67.6358
NM_013936	28.3443
NM_013939	14.5773	11.516
NM_013938	17.2089	11.7771
NM_004461	90.5026	90.7086
NM_004460	67.7745	70.5402
NM_004463	78.3027	76.8523
NM_004465	64.3991	52.8384
NM_004464	9.50965	9.42846
NM_004466	19.0254	18.5851
NM_001497	85.185	85.1661
NM_004468	89.8025	88.5901
NM_001495	39.6511	35.9179
NM_001494	86.2497	86.9251
NM_001493	85.2306	85.0212
NM_001492	50.0766	51.5126
NM_001490	38.8142	36.9753
NM_000543	84.5768	83.7597
NM_000540	46.7278	47.5102
NM_000541	9.3172	7.96771
NM_000547	23.0268	25.0071
NM_000545	42.3267	42.1808
NM_000548	88.3153	87.2944
NM_000549	28.3135	27.157
NM_012352	16.8205	19.1594
NM_017946	28.5527	30.0384
NM_017947	81.6166	82.4081
NM_017945	23.6374	24.4329
NM_017943	81.3008	81.9496
NM_003893	87.5226	87.8235
NM_017941	67.0311	70.0699
NM_003899	72.7591	73.7273
NM_003898	83.0581	84.9883
NM_001165877	29.3364	29.2455
NM_015896	66.4029	64.6076
NM_015897	84.5608	84.7552
NM_015894	83.0279	82.5406
NM_015895	65.6978	66.3751
NM_015893	48.1979	44.697
NM_015891	23.6841	24.0204
NM_001012993	53.0558	49.2137
NM_001012991	72.2103	74.8696
NM_015898	77.6925	77.6285
NM_001004713	11.7978	17.3827
NM_024086	24.8256	24.9651
NM_024081	20.0907	19.9422
NM_024080	4.53076	4.50152
NM_024082	38.7085	37.4724
NM_024089	73.8216	75.325
NM_001012662	80.5819	80.6292
NM_002858	73.1968	74.1578
NM_002852	60.5399	63.3107
NM_002853	29.3123	28.82
NM_002850	85.6419	85.2843
NM_002851	4.34374	4.38629
NM_002857	75.4396	75.3343
NM_002854	36.7887	45.6294
NM_024558	54.3829	54.0764
NM_024552	91.9833	92.3051
NM_024551	90.8083	90.542
NM_024557	13.7472	14.9634
NM_024556	77.611	78.0572
NM_177424	68.5048	70.3255
NM_001144967	29.7593	31.7656
NM_203403	54.3917	55.4751
NM_001144962	6.22378
NM_001144960	7.29995	7.12414
NM_147188	52.1805	52.7659
NM_147189	59.3615	60.2733
NM_147180	5.25843	5.40301
NM_018409	11.6526	11.8851
NM_001002755	66.931	67.9405
NM_001002759	18.1491	18.8175
NM_001002758	16.4782	15.1212
NM_003679	17.4017	16.7937
NM_001204364	50.1962	52.674
NM_001204366	55.2127	54.4056
NM_014306	90.4994	90.5526
NM_001005909	84.4317	84.3219
NM_014302	71.5836	73.5454
NM_001114101	83.3474	83.639
NM_001281805	10.3284	10.2547
NM_022648	88.5615	88.7569
NM_001170580	52.4572	52.0865
NM_001031740	24.2927	23.0275
NM_001031743	42.6891	40.3355
NM_001034996	72.8898	72.9773
NM_001031745	53.79	53.3665
NM_001031746	31.5574	30.0502
NM_001031748	4.77417	6.00098
NM_001031749	18.6132	17.2708
NM_007109_6	4.83822	5.17085
NM_181698	41.4874	42.1274
NM_001033678	77.8192	76.7463
NM_001033677	26.4803	22.789
NM_198525	88.3008	88.6382
NM_001242922_1	23.3565	11.3564
NM_001242922_3	7.73395	15.3091
NM_001242922_2	12.181	5.49111
NM_001242922_5	5.02707	18.9105
NM_001242922_4	12.7921	11.5236
NM_001242922_7		8.66203
NM_001242922_6	10.1315	9.7694
NM_001242922_8	8.89404	8.87262
NM_194320	63.326	65.0361
NM_194324	59.166	55.1275
NM_194325	47.4379	52.1509
NM_194326	80.8545	80.7693
NM_001142479	75.2172	76.9691
NM_001142470	64.0603	67.4252
NM_020643	49.337	52.3625
NM_003024	59.0537	58.4528
NM_020641	15.8191	21.2838
NM_020640	45.1247	48.5315
NM_020647	47.803	47.365
NM_020646	48.2915	47.5861
NM_020645	9.8759	9.60722
NM_020644	65.858	67.8562
NM_020649	78.2199	79.439
NM_020648	48.152	47.6429
NM_003026	18.8279	16.7257
NM_024940	87.7465	87.8365
NM_024941	36.1007	38.5288
NM_024942	60.0411	61.5681
NM_024943	15.1637	15.5498
NM_024945	36.5154	36.1874
NM_024946	40.4786	42.6227
NM_024947	29.3954	30.0312
NM_024948	63.2021	68.4942
NM_024949	56.6638	57.476
NM_001105519	49.3802	48.7478
NM_001286076	72.1807	71.0092
NM_001286077	87.2803	86.5521
NM_001286072	86.2769	86.0822
NM_001145176	12.7885	12.0258
NM_001017392	41.7144	41.2217
NM_001242792	6.66695	7.17986
NM_001242791	67.2413	68.2059
NM_001242797	74.076	74.3005
NM_025224	83.6674	83.2473
NM_001079858	22.0793	23.1074
NM_025225	13.1514	12.7334
NM_015169	82.4022	82.9202
NM_001517_4		1.98135
NM_001145797	83.009	83.0659
NM_001184772	80.9785	81.4365
NM_001184773	4.18327	3.54654
NM_001270440	12.3311	12.2502
NM_032042	54.4895	57.8254
NM_033031	25.6616	27.1123
NM_033032	20.4769	27.0687
NM_033033	4.91676	5.73375
NM_033034	37.8354	37.7056
NM_033035	10.4464	9.902
NM_033036	16.5546	15.4802
NM_001006118_1	7.15045	6.13476
NM_001006118_2	3.84934	6.06061
NM_001276722	52.6253	58.1841
NM_001967	85.6698	86.1194
NM_001966	15.8044	15.8365
NM_001965	32.4074	30.6994
NM_001964	81.7245	82.9857
NM_001963	5.24881	5.56753
NM_001962	63.9134	63.9317
NM_001961	94.58	94.4162
NM_001969	55.8704	58.547
NM_001013732	44.9163	48.1491
NM_001013735	9.91602	9.12412
NM_001013734	7.96248	7.98393
NM_001013736	10.1107	10.6163
NM_153264	4.64246	4.57301
NM_153265	85.8986	86.1458
NM_153266	33.7913	32.1781
NM_153267	51.4356	54.1455
NM_153260	37.4279	38.0384
NM_153261	23.2821	23.1449
NM_001128430	64.3756	65.3791
NM_130851	56.8279	50.8049
NM_130852	21.1503	18.6026
NM_001010980	19.2584	19.3654
NM_001010987	38.9116	40.9767
NM_001098537	84.8545	84.2687
NM_032802	76.4207	78.8126
NM_032803	16.4657	16.8792
NM_032801	82.3551	81.9699
NM_032806	89.1184	88.7347
NM_032807	88.4064	89.0492
NM_032804	68.1767	71.4016
NM_032805	6.09879	6.15188
NM_032809	79.7732	80.8498
NM_016569	78.5087	80.7632
NM_016568	15.8664	12.5785
NM_016563	81.1386	80.9941
NM_016562	10.6825	10.85
NM_016561	72.0605	71.9737
NM_016567	69.9792	69.6716
NM_016565	84.3198	85.5903
NM_016564	85.0992	85.3247
NM_001276451	16.9154	19.8272
NM_001010919	73.7779	68.4998
NM_001010911	68.3305	71.2969
NM_001010912	18.7277	14.8038
NM_001010915	16.0505	16.8034
NM_001010917	43.7521	44.725
NM_013304	87.7417	86.3489
NM_013306	43.183	43.9246
NM_013300	70.6134	70.5458
NM_013301	72.1712	71.6622
NM_013302	48.5541	49.968
NM_013308	51.3541	48.2906
NM_013309	18.3805	18.592
NM_014547	42.4152	44.1596
NM_178449	7.32788	7.18237
NM_178448	87.1372	85.6858
NM_178443	88.5442	88.481
NM_014548	16.8863	17.0385
NM_018469	82.9137	83.8511
NM_003619	68.9554	71.0139
NM_003618	60.2478	61.9967
NM_003617	55.0016	58.2573
NM_003616	62.1656	63.1378
NM_003615	41.7194	41.8413
NM_003614	43.5815	39.4408
NM_003613	82.2198	82.7966
NM_003612	76.0644	76.5253
NM_003611	77.63	82.1974
NM_018467	89.8452	89.6686
NM_014899	36.8976	39.1029
NM_014898	14.3226	15.4557
NM_014895	43.731	47.1714
NM_001190945	78.0681	76.5251
NM_001190946	89.1311	89.059
NM_014891	61.8103	61.7781
NM_014893	8.02381	7.95183
NM_005615	85.0793	84.2535
NM_005614	53.8189	53.8999
NM_005611	78.2585	79.8191
NM_005610	47.8979	47.6543
NM_005612	59.843	61.6687
NM_005619	66.6529	62.3315
NM_005618	81.9369	81.5245
NM_001079519	20.7308	20.6654
NM_001079515	77.5925	76.8944
NM_001079514	83.9359	83.4431
NM_001079516	18.7204	17.0115
NM_001079512	15.4553	15.0134
NM_032020	53.1856	54.0894
NM_032023	91.1085	91.4942
NM_032025	35.7005	36.6541
NM_032026	75.9194	76.8831
NM_032027	44.6397	46.2403
NM_032028	30.7816	29.7011
NM_181604	74.6032	64.2051
NM_001098835	13.3298	15.4016
NM_001098834	30.451	26.7475
NM_001098833	90.8227	91.1167
NM_001098831	21.1047	21.0256
NM_001037500	67.3652	66.2037
NM_001037501	65.6461	65.7696
NM_001082575	33.6448	30.0798
NM_001082578	62.6415	61.8141
NM_181608	23.204	22.8728
NM_001284223	7.05341	8.25338
NM_001284222	61.0894	60.0171
NM_004054	48.011	47.6075
NM_004055	86.1516	86.2338
NM_004056	17.8978	18.745
NM_004057	63.3208	63.341
NM_004050	82.881	83.5342
NM_004052	64.7146	65.9179
NM_004053	78.2224	78.0492
NM_004058	66.7389	66.2966
NM_000737	42.6902	42.8106
NM_000730	13.4628	13.599
NM_000733	76.2674	76.1754
NM_001304579	59.982	58.3856
NM_000739	21.5671	19.6218
NM_000738	24.1074	24.8187
NM_001031836	4.33946	4.25381
NM_001031834	82.7349	81.538
NM_001017368	48.4251	50.1225
NM_012196_3	21.2552	11.5946
NM_012196_2	14.3809	16.441
NM_012196_1	16.6344	22.7359
NM_001017361	19.247	15.7675
NM_001017366	25.616	23.9344
NM_001282979	79.8217	80.2286
NM_001282973	72.1877	73.7054
NM_001282971	57.2545	62.5649
NM_198923	41.5399	38.2856
NM_198920	39.6175	36.4867
NM_176821	7.11599	7.80075
NM_001243204	85.3465	86.234
NM_001243202	70.7704	70.7151
NM_153708	1.64858	1.7349
NM_153707	11.4441	11.8815
NM_153706	31.6632	30.6569
NM_153705	37.3661	38.1835
NM_176820	19.5139	16.8548
NM_153700	51.7006	48.716
NM_001008218_1	9.358	10.5033
NM_001251935	71.847	70.4647
NM_001008218_2	4.18934	7.67138
NM_006368	80.6696	80.2784
NM_006369	92.8301	92.8781
[truncated: 17,689 more rows]

## Sheet: 1g
transcript	Microdissected Tin	Wholeslide Tin
NM_001003806	59.7518	80.0216
NM_001003803	26.6291	30.3034
NM_001003800	86.2825	88.0992
NM_001304467	25.8124	24.9254
NM_001008781	4.04716	6.29157
NM_001008783	15.0318	12.8987
NM_001290307	84.8355	83.2049
NM_001278268	38.3166	45.3004
NM_001278267	77.9806	79.7241
NM_001278262	73.2672	72.4177
NM_001469	89.1696	88.8898
NM_001466	14.8666	16.7762
NM_001464	5.1798	2.543
NM_001462	30.122	36.7925
NM_001463	56.1989	57.7888
NM_001460	26.0776	42.1302
NM_001461	76.8223	73.0317
NM_000331	61.5515	62.9934
NM_000330	7.04803	6.82256
NM_000333	51.3947	61.0316
NM_007100	69.1651	68.3798
NM_000335	7.78632	10.35
NM_000334	24.9025	34.9949
NM_000337	63.118	64.1815
NM_007104	90.8946	90.6152
NM_000339	4.35372	4.64363
NM_000338	13.1793	16.0181
NM_001012968	54.4954	52.6569
NM_001012967	78.7531	82.0958
NM_003824	82.1409	81.7513
NM_003825	56.2445	55.8897
NM_003826	48.6607	49.4523
NM_003827	82.2022	83.2093
NM_003820	58.1455	58.8892
NM_003821	71.0592	67.9001
NM_003823	93.908	93.9591
NM_003828	78.6184	76.5776
NM_003829	80.4707	83.0758
NM_024034	17.8806	24.386
NM_024036	94.2625	92.8881
NM_024031	90.9937	91.3228
NM_024032	80.2174	81.1831
NM_024033	88.5935	89.3932
NM_001304463	85.4997	86.0254
NM_024038	87.9605	88.0558
NM_024039	41.3146	41.0082
NM_021246_3		5.22388
NM_015556	75.7192	77.2349
NM_001297658	78.7981	80.4161
NM_001297650	64.8897	79.9084
NM_001011724	37.4839	43.697
NM_006273	46.4495	28.7232
NM_006270	85.8464	85.2545
NM_006271	78.2224	84.1518
NM_006277	84.883	85.4179
NM_006274	83.3656	90.6203
NM_006275	70.2594	66.8138
NM_001002031	49.3049	50.6926
NR_034061	16.0456	21.6086
NM_001002033	46.1397	43.5494
NM_001002034	91.5506	91.3789
NM_001002035	70.1867	57.0372
NM_001002036	41.047	46.9262
NM_032968	0.70715	0.733405
NM_001199659	53.8876	55.7027
NM_032961	7.28578	11.7193
NM_032960	94.9283	93.6637
NM_032962	70.4014	81.7749
NM_032965	8.22849	8.77706
NM_003176	4.41295	2.33625
NM_003177	33.8714	40.2839
NM_003174	89.5031	89.4697
NM_003175	44.3443	60.6737
NM_003172	92.1871	91.7721
NM_003173	90.4696	91.7408
NM_003170	96.5038	95.6209
NM_001128849	88.8411	89.8773
NM_001128843	10.5046	10.5194
NM_003179	78.0777	79.1818
NM_002889	87.6092	87.5054
NM_001098398	78.48	76.9468
NM_001257360	80.9569	79.8608
NM_002887	93.2561	92.6846
NM_001257363	92.4385	93.234
NM_002881	88.3048	87.6551
NM_002880	92.0091	91.2859
NM_002882	69.7557	69.0912
NM_138959	68.033	64.192
NM_001081559	91.4277	90.8548
NM_001081552	13.721
NM_001081550	84.0476	84.6364
NM_001081551	25.5859	28.2312
NM_013234	78.963	79.1794
NM_001010897	77.0169	84.2955
NM_001010896	78.4973	78.5317
NM_001010891	30.1232	25.2352
NM_001010890	5.3273	5.53621
NM_001010893	69.1179	65.0948
NM_001010892	42.9465	47.9172
NM_001010898	2.86898	3.66053
NM_001003787	80.1883	82.1823
NM_007009	7.91191	10.2773
NM_014008	94.0758	93.4738
NM_014009	74.7769	79.8723
NM_014007	19.0079	18.1499
NM_014002	79.0473	82.7408
NM_014003	92.473	92.0278
NM_014000	90.3876	90.791
NM_015351	60.8367	56.3639
NM_007103	89.2996	89.4236
NM_015353	83.248	86.1147
NM_015352	44.4532	46.6183
NM_015355	58.4138	56.2624
NM_015354	94.1716	94.1471
NM_007102	4.25871	4.1876
NM_015359	81.3836	79.6717
NM_015358	73.3466	71.9355
NM_018584	74.5689	74.3368
NM_007101	51.5485	70.4322
NM_002229	88.1987	88.0581
NM_002228	74.0626	72.9352
NM_000332	75.2342	72.3756
NM_002221	93.0808	91.9155
NM_002220	71.4964	76.0594
NM_002223	79.6357	76.8768
NM_001166137	10.2479	17.7051
NM_002225	40.6175	39.0461
NM_002224	96.0089	95.1583
NM_002227	93.9113	93.5305
NM_002226	80.5389	80.7107
NM_001004060	92.3364	91.743
NM_001004063	6.04089	8.829
NM_001004064	3.90295	3.90295
NM_001004067	91.5543	91.3342
NM_000336	42.3197	69.9135
NM_001163560	20.0984	23.74
NM_001163561	33.0755	45.2457
NM_018055	75.6303	79.1034
NM_018056	91.0948	89.2306
NM_018051	91.6517	90.6253
NM_018050	43.4676	38.4446
NM_018053	75.945	76.7236
NM_018052	94.4125	94.1494
NM_001177701	85.858	84.2456
NM_001255980	82.4689	80.8894
NM_018059	81.1451	83.9551
NM_018058	28.0819	59.2417
NM_001256185	81.5779	76.9676
NM_001256182	91.299	91.0055
NM_001142353	73.6879	71.0941
NM_001142355	83.2779	83.8501
NM_014911	26.3949	28.0233
NM_014912	58.0137	55.9713
NM_014913	78.2241	78.3067
NM_014915	71.5675	74.6467
NM_014916	82.0211	81.7956
NM_014918	67.3384	70.4203
NM_001005332	93.5392	92.4492
NM_001005336	79.8049	86.0238
NM_001005335	91.4421	89.0162
NM_176801	91.224	91.1458
NM_001005338	12.3142	24.8092
NM_001005339	75.4291	76.3415
NM_176806	46.0546	47.5777
NM_001002814	39.8525	45.3196
NM_001206977	5.93592	6.08048
NM_001206974	77.9875	80.6023
NM_001288645	20.5431	21.508
NM_001286550	21.6499	38.1217
NM_004319	20.1248	30.2208
NM_004318	65.2893	68.2224
NM_001286556	85.3538	83.5034
NM_001141	27.4769	51.6029
NM_001140	8.04559	7.98873
NM_004311	51.9171	49.2111
NM_004310	27.9056	48.4158
NM_004317	93.8536	92.808
NM_004316	3.74879	8.6469
NM_001147	12.2165	13.8015
NM_004314	30.0939	30.031
NM_001201472	81.8788	82.4642
NM_001201477	67.0268	62.2545
NM_001001547	58.6585	60.6111
NM_001201479	74.659	75.6809
NM_025029	60.9884	61.5745
NM_025027	78.6916	82.6146
NM_001146321	71.4409	72.0401
NM_024991	65.5363	72.1695
NM_024997	19.9775	26.9643
NM_024996	77.8494	76.6704
NM_001289117	23.9819	25.4688
NM_001284341	83.6822	82.863
NM_001289119	71.104	68.7806
NM_001287603	88.6555	89.7686
NM_198887	40.8324	38.2739
NM_198882	34.5079	35.2398
NM_001161546	94.4133	93.7045
NM_145276	16.85	19.0517
NM_145270	12.5049	12.5422
NM_145271	73.3421	77.1271
NM_145272	39.9425	63.4266
NM_145273	7.36793	7.85728
NM_001184783	66.0045	63.912
NM_001184780	16.9228	13.1879
NM_001184785	72.3863	72.1679
NM_021828	7.10508	15.681
NM_021821	73.4389	70.7507
NM_021822	82.0702	83.7115
NM_021823	74.9782	72.7731
NM_021825	12.5369	13.5144
NM_021826	91.4631	89.4756
NM_145858	73.2616	75.0948
NM_078467	86.2634	88.5827
NM_001100916	49.0744	59.8186
NM_001100917	9.79553	13.2353
NM_001100915	52.3528	46.2761
NM_001100913	43.8056	44.6843
NM_001100910	65.8654	58.1328
NM_001286233	39.9551	46.2718
NM_001286238	41.7666	43.7959
NM_001105244	85.6653	85.6953
NM_001105248	32.0851	21.8612
NM_020880	19.1326	20.6047
NM_020883	79.067	82.3698
NM_020882	18.732	19.1465
NM_020884	74.2604	74.4955
NM_020886	48.2787	53.5839
NM_020888	89.0668	88.677
NM_001289930	32.4951	32.6533
NM_001289936	83.568	84.7248
NM_001289934	84.7605	86.0204
NM_001287183	2.04674	2.94884
NM_181873	90.31	86.7961
NM_181877	17.4035	19.6479
NM_001256873	20.8611	53.1804
NM_001256872	20.2053	30.7702
NM_005114	70.6395	69.8476
NM_058186	40.7991	53.58
NM_058182	40.8777	44.7442
NM_058181	80.0158	80.5005
NM_014619	13.9483	24.1832
NM_030639	43.7304	48.9692
NM_030632	38.2012	70.7309
NM_030630	92.3308	92.9222
NM_030636	78.3713	78.4364
NM_006272	57.87	56.8691
NM_021046	25.0899	39.389
NM_021047	21.686	20.1223
NM_021044	42.6962	61.2088
NM_173518	9.85782	8.31196
NM_173519	31.5811	29.9228
NM_173514	64.3911	60.6268
NM_173515	88.1607	86.5045
NM_173516	24.6001	24.8215
NM_173517	34.0954	35.2657
NM_173510	51.8986	53.2973
NM_173511	30.3439	26.6733
NM_021049	17.8096	17.0779
NM_001193388	46.0977	51.4814
NM_201550	8.34068	8.31252
NM_201552	9.15698	20.1598
NM_201555	31.0583	29.4228
NM_201559	67.2991	65.5194
NM_003378	51.6855	50.7165
NM_175911	4.66681	3.90978
NM_003370	89.9008	88.4145
NM_175918	62.2523	59.5719
NM_001193630	7.29317	9.82089
NM_139321	86.2659	84.9116
NM_139320	37.2321	46.1796
NM_003377	67.2678	66.515
NM_001042522	12.6865	13.201
NM_001042521	68.9075	70.2149
NM_198141	82.7232	79.8571
NM_001277053	41.8842	68.4291
NM_144668	47.1425	63.0012
NM_144669	28.2036	35.3814
NM_198147	35.8616	39.8185
NM_144664	33.3007	35.0892
NM_144665	58.3562	59.4429
NM_144666	91.2831	91.3278
NM_144661	27.0696	17.7567
NM_144663	15.4914	16.6793
NM_020319	88.7016	89.4282
NM_020318	12.299	20.8402
NM_001197295	59.576	66.6199
NM_001197294	89.7744	88.0881
NM_001197297	54.4857	58.5872
NM_020311	75.0257	75.7516
NM_020310	90.1003	90.1452
NM_020313	81.0416	79.9561
NM_020312	89.1484	87.8907
NM_020315	92.6538	90.1582
NM_020314	78.1757	76.9579
NM_020317	83.6975	81.9698
NM_001113361	89.8736	84.9521
NM_201435	25.8873	31.1058
NM_001135937	35.9524	36.62
NM_001278445	24.9849	25.401
NM_001199654	79.9879	78.4291
NM_201431	7.59214	8.89859
NM_001242328_4	5.27307
NM_001242328_7	5.58694	6.15191
NM_001303615	1.9403	4.90405
NM_003412	29.9016	21.4289
NM_018217	85.7555	86.1552
NM_018216	93.2939	92.4833
NM_018215	13.4205	23.8675
NM_018214	75.9491	75.4535
NM_018211	86.0027	85.8983
NM_018210	86.415	86.2953
NM_018219	67.953	72.4143
NM_018218	91.1833	92.3174
NM_001291951	64.319	63.912
NM_032569	87.894	86.6444
NM_001256346	30.9388	67.8687
NM_032564	87.9469	84.9627
NM_032567	5.14954	4.11545
NM_032566	64.1915	62.291
NM_032561	74.6627	75.9738
NM_032563	4.59016	3.77049
NM_032562	28.4191	31.0307
NM_001271641	77.1094	76.1248
NM_033380	80.998	83.8532
NM_033386	92.7868	92.5156
NM_033387	86.0941	88.3774
NM_012351	5.43022	5.14233
NM_033388	89.2267	91.402
NM_012353	15.7672	17.0077
NM_032389	85.6535	86.2003
NM_005001	87.655	87.7327
NM_005002	77.7206	77.7325
NM_005003	86.0896	84.2787
NM_005004	83.4423	83.2278
NM_005005	73.5319	72.7309
NM_005006	69.7993	67.9072
NM_005008	75.1795	74.4524
NM_032380	77.4358	76.8801
NM_032383	72.0078	72.5198
NM_032382	91.6476	90.3392
NM_032385	91.158	91.6059
NM_032387	76.4825	86.0918
NM_080476	83.1325	82.5338
NM_080474	6.61681	6.53578
NM_080475	3.44727	3.40163
NM_080473	16.7949	33.3916
NM_001789	86.8489	79.7934
NM_001788	46.9064	45.9051
NM_001783	62.9935	67.3684
NM_001782	77.2364	83.648
NM_001781	56.1495	65.8565
NM_001780	72.4618	70.5644
NM_001786	58.7943	56.5137
NM_001785	76.1878	78.2845
NM_174887	27.6172	31.9574
NM_174881	88.9545	85.4995
NM_001129727	87.1976	79.5377
NM_174889	82.5424	81.4434
NM_001011880	65.1259	68.4773
NM_001206847	55.034	58.6917
NM_001257362	15.5836	9.11829
NM_004663	41.712	40.7991
NM_004661	91.5644	90.6615
NM_002886	35.6739	35.64
NM_004667	92.814	91.0348
NM_004666	6.9626	9.5723
NM_025228	72.7745	83.8173
NM_004664	79.8293	79.1651
NM_025227	23.141	21.5612
NM_004669	88.6304	86.6343
NM_004668	41.2529	53.8921
NM_025222	73.3285	69.8688
NM_001017395	65.9571	63.1444
NM_025221	40.3653	42.5226
NM_000784	89.9539	89.9676
NM_000785	78.3226	75.0894
NM_000786	49.5969	43.6515
NM_000787	34.3676	41.1368
NM_000780	3.06437	3.34252
NM_000781	18.5086	20.581
NM_000782	3.59182	5.78051
NM_000783	11.7036	13.5619
NM_000788	60.4504	59.6621
NM_000789	81.1492	80.2406
NM_016309	88.4076	87.5345
NM_016308	53.9577	55.9323
NM_016307	77.901	86.8873
NM_016306	87.7804	85.6841
NM_016305	86.0409	85.1411
NM_016304	71.6472	72.7091
NM_016302	73.6116	72.9189
NM_001276451	7.64398	13.4031
NM_016300	24.9043	27.0381
NM_015962	53.0023	49.5345
NM_015963	85.6994	85.4244
NM_015960	83.5264	82.9376
NM_015967	42.3395	47.2217
NM_015965	90.4356	90.6743
NM_015969	88.7468	87.7065
NM_153809	4.7884	4.77193
NM_001015508	22.2067	36.2177
NM_001015509	79.2869	81.1415
NM_138448	59.336	59.7339
NM_138447	65.3652	63.472
NM_138446	87.8666	86.8577
NM_138444	59.9264	61.5269
NM_138443	74.6961	75.2186
NM_138442	58.067	59.4069
NM_138441	78.481	78.2172
NM_138440	94.0252	93.2653
NR_029512	97.7713	96.7487
NM_007313	93.7296	94.6742
NM_001164457	10.9189	14.5373
NM_007317	91.7246	92.0109
NM_007314	18.7179	19.7703
NM_007315	83.9055	83.4216
NM_001164459	81.006	82.8134
NM_002927	30.5983	30.3746
NM_002922	73.273	73.0289
NM_002923	90.636	87.6672
NM_002921	17.4467	17.9414
NM_145291	83.0579	82.8596
NM_002928	86.571	87.4106
NM_002929	8.10469	7.14967
NM_001122979	7.21812	10.4304
NM_001080522	87.4413	86.806
NM_001080523	17.5472	29.2429
NM_001080524	61.9006	65.144
NM_001080525	71.5786	80.3092
NM_001080526	42.9825	53.6087
NM_001080527	41.8524	44.9759
NM_001080528	37.1629	52.5044
NM_001080529	13.6866	17.2946
NM_001030287	72.6128	73.3307
NM_001030288	37.043	40.7022
NM_001007214	36.0216	31.5592
NM_001001323	70.0644	71.9125
NM_001001325	29.0599	20.9949
NM_152447	37.8304	60.8513
NM_152446	77.2012	78.023
NM_152445	27.4526	28.9197
NM_152444	23.6065	21.3909
NM_152443	41.8347	59.743
NM_152442	17.1174	16.8679
NM_152441	70.2363	71.6352
NM_152449	64.9973	68.6896
NM_152448	3.98428	4.6046
NM_001281932	64.4797	66.0412
NM_001257133	52.9023	59.8904
NM_001123375	90.2028	90.8748
NM_001257137	47.4432	43.4025
NM_001123376	44.0881	53.8267
NM_001256668	54.9864	57.0818
NM_001267723	92.7636	92.5354
NM_001256663	29.5372	31.702
NM_152997	53.9823	57.9811
NM_152996	58.7623	65.8324
NM_152990	28.8107	41.3446
NM_001127615	52.7794	59.8171
NM_001077351	86.494	85.0878
NM_001077350	86.802	88.4763
NM_001098635	44.299	46.7669
NM_001098634	73.0006	70.256
NM_001098637	90.3367	90.7031
NM_001004747	2.24829	2.24829
NM_001004740	4.58861	6.85654
NM_001098633	83.0543	83.7182
NM_001004743		3.10825
NM_001004748	43.48	78.6024
NM_001098638	84.2592	82.2105
NM_015140	93.5297	92.7261
NM_015141	84.2603	84.9947
NM_015143	83.784	83.4023
NM_015144	85.3022	85.012
NM_015146	83.9805	83.3317
NM_015147	34.9992	36.3899
NM_015149	75.7351	78.4747
NM_001004297	15.8901	24.0531
NM_001004298	10.0723	24.9452
NM_001005163	70.9696	80.5287
NM_001005162	84.8134	85.0258
NM_001005161	12.589	13.8728
NM_001005160	2.41851	2.41851
NM_001005167	58.0415	38.5879
NM_001005165	94.711	62.806
NM_001005164	15.9476	17.046
NM_001178111	80.5386	81.3832
NM_001005169	48.0391	63.6103
NM_001005168	60.6342	37.4366
NM_194435	15.3409	16.48
NM_194436	85.3225	85.8825
NM_001282771	76.1548	76.1415
NM_001282772	53.0846	49.5375
NM_001282775	1.48384	2.2505
NM_021209	39.1728	58.8329
NM_021200	64.715	65.4506
NM_021201	28.3992	33.4459
NM_021202	93.2909	92.3213
NM_021203	74.3389	72.4444
NM_021204	61.7209	62.8451
NM_021205	66.4111	67.4925
NM_001099218	4.90137	17.0355
NM_001099219	34.9057	45.9539
NM_017966	91.5411	90.9896
NM_001142673	63.3598	65.3429
NM_001142674	55.3729	57.6541
NM_001286451	88.245	88.5368
NM_001281482	87.2628	87.8215
NM_001286458	82.8294	82.3097
NM_001286459	44.5651	43.0729
NM_001001664	57.8241	58.416
NM_001001665	15.5249	15.3855
NM_001001667	40.0974	40.7861
NM_001001660	68.2861	70.4587
NM_001001661	11.0324	12.9075
NM_001001662	87.9725	89.9924
NM_001001663	27.5675	39.4477
NM_001001668	8.03798	8.17617
NM_001001669	90.9251	90.9908
NM_001166131	58.5596	63.4758
NM_181471	37.119	38.6698
NM_145331	57.4144	56.4333
NM_182920	85.8412	85.0102
NM_182922	28.3575	27.6789
NM_182925	79.9188	85.4689
NM_182924	94.8507	94.5542
NM_001302109	77.4657	77.3578
NM_001278587	9.38596	11.1708
NM_004508	63.2984	67.4274
NM_004502	65.0398	70.5526
NM_004503	83.1389	85.0959
NM_004281	91.1605	89.4632
NM_004506	66.7122	65.6679
NM_004507	31.1467	31.7236
NM_198439	31.6028	27.6641
NM_198433	11.8659	10.2479
NM_001242638	4.00135	4.04145
NM_181291	77.7479	77.4309
NM_001159380	75.5792	73.8915
NM_001159387	24.6006	30.8128
NM_001285486	6.95696	7.11482
NM_001136026	81.8438	80.3046
NM_001136021	60.2922	66.658
NM_001136020	73.5667	70.6495
NM_001160408	87.5126	87.8211
NM_001024593	20.5916	20.45
NM_001024596	17.7489	16.6206
NM_001024594	65.4248	63.7906
NM_001024598	17.4723	35.0425
NM_033141	15.1524	13.3438
NM_033142	29.7002	33.1677
NM_080678	62.6201	63.2228
NM_080670	87.6251	88.6594
NM_080671	15.0598	18.3475
NM_080675	6.3099	11.5324
NM_080676	40.5308	35.6083
NM_080677	84.8144	83.1935
NM_001277120	27.7827	27.0385
NM_001277126	6.63642	7.21516
NM_001277127	25.0651	23.6044
NM_001190441	16.2941	18.75
NM_001190442	68.0875	66.5446
NM_001813	76.0983	65.737
NM_001812	78.0946	80.6574
NM_001810	90.9988	90.8917
NM_001817	48.5667	74.1822
NM_001816	11.7554	11.6484
NM_001815	33.4305	34.5128
NM_001814	80.0724	79.8695
NM_001819	28.8351	47.2347
NM_001818	39.4116	41.0299
NM_020928	76.7147	74.6443
NM_020922	5.53288	6.46162
NM_020923	7.83538	14.8322
NM_020920	94.0157	94.2066
NM_020921	75.209	79.4139
NM_020927	51.9082	56.5784
NM_020924	87.5087	84.3603
NM_020925	72.0095	77.6383
NM_001017438_1	14.2262	10.119
NM_016141	75.4901	76.2245
NM_016140	75.6578	74.718
NM_016142	66.4959	67.7066
NM_016145	71.5026	70.9989
NM_016144	59.9306	55.8588
NM_016147	86.9343	87.9516
NM_016146	80.3086	78.7098
NM_016148	37.7601	56.0813
NM_000603	75.0338	79.7532
NM_017814	89.0928	88.3589
NM_017815	88.4482	87.9508
NM_017816	80.0458	81.257
NM_017817	86.7959	86.4377
NM_017811	70.5658	68.8966
NM_017812	78.8029	76.0999
NM_017813	53.032	50.8063
NM_017818	89.9386	89.5719
NM_017819	78.4667	81.1618
NM_016497	87.9136	88.2352
NM_016496	27.7024	28.5746
NM_016495	80.7524	77.5791
NM_016494	76.3372	76.1378
NM_016492	82.3218	82.8397
NM_016491	94.5384	93.9386
NM_016499	74.2307	78.1539
NM_016498	76.0261	77.6156
NM_001012515	27.2577	27.4061
NM_001012512	22.0284	30.8801
NM_001130407	5.41419
NM_001130404	1.13698
NM_001306168	20.1066	27.7224
NM_001290079	5.45657	2.69811
NM_001290076	80.4969	79.2867
NM_173491	16.6739	15.3261
NM_173490	47.2946	68.3417
NM_173493	1.44983	0.853184
NM_173495	5.84184	8.77316
NM_173494	9.922	9.71683
NM_173496	18.0563	25.2809
NM_199420	80.9385	80.3007
NM_199421	27.842	27.0113
NM_199427	85.9624	88.4743
NM_178861	83.0908	85.1021
NM_178863	85.799	83.7102
NM_178862	78.899	77.232
NM_178864	4.52303	16.5795
NM_178868	69.8715	67.5128
NM_001300868	81.6438	83.7115
NM_173728	79.8842	86.4774
NM_001300864	45.1937	38.834
NM_001042480	31.0812	31.976
NM_001042483	67.0237	66.9998
NM_001300860	54.4268	50.8437
NM_001300862	83.8253	82.81
NM_003509	86.9595	87.5356
NM_003508	55.1614	56.8141
NM_003503	70.5065	62.4384
NM_003502	94.8922	93.0081
NM_003501	88.5115	89.0877
NM_003500	81.2036	85.6884
NM_003507	81.9408	82.0897
NM_003505	84.9112	84.3392
NM_001001722_1	4.99689	4.23469
NM_001166347	81.9606	82.4951
NM_005900	66.9536	67.2454
NM_001256067	87.1936	85.4933
NM_005904	75.6641	74.9506
NM_005907	66.4955	63.9328
NM_005909	85.5265	85.535
NM_001190839	38.0268	38.0291
NM_001291858	85.1584	84.0457
NM_032486	40.9246	36.2688
NM_032487	68.5976	69.4886
NM_032484	91.6523	91.4718
NM_032485	48.0344	41.8809
NM_032482	94.4961	93.7783
NM_032483	83.0175	83.2083
NM_032488	64.2068	65.8262
NM_032489	78.8953	80.3542
NM_031288	78.3085	79.9534
NM_031284	86.144	84.8469
NM_031287	84.9323	85.2988
NM_031286	64.0044	65.2598
NM_031281	8.76648	19.5654
NM_031280	86.0974	86.9353
NM_031283	87.4026	87.7488
NM_031282	6.89271	4.45322
NM_032735	6.80917	5.71914
NM_032737	93.9142	91.4802
NM_032730	21.0965	21.0313
NM_032731	40.7549	36.8231
NM_002673	95.2994	95.4068
NM_002670	57.0659	51.5249
NM_002676	90.0141	90.8624
NM_002677	6.44581	19.83
NM_002674	46.5012	53.9345
NM_001039362	57.4025	56.2108
NM_001039360	89.5853	88.8982
NM_001039361	2.55738	11.2915
NM_015439	75.8023	74.4492
NM_015431	10.8584	11.8109
NM_015434	36.6775	34.3421
NM_015435	64.5745	64.2254
NM_015436	17.0245	18.8013
NM_203390	70.8358	69.7845
NM_052909	4.71194	8.56649
NM_052905	86.158	85.1324
NM_052904	4.09078	7.27177
NM_052907	3.63247	4.83983
NM_052906	25.4795	47.1937
NM_052903	17.3965	17.6489
NM_052902	91.9301	91.4207
NM_170604	11.2069	12.9759
NM_170607	72.9837	70.1712
NM_170606	91.0522	89.1441
NM_170600	72.1872	71.9419
NM_003265	73.3012	76.9429
NM_033468	35.1679	39.5854
NM_033467	23.2166	26.6303
NM_003268	55.1647	50.7423
NM_001378	50.213	50.0123
NM_001376	96.8945	96.3282
NM_001374	87.2264	90.9013
NM_001375	53.4168	50.6903
NM_001372	6.8376	19.5166
NM_001373	49.9601	54.5025
NM_001370	52.2785	55.7009
NM_001301650	84.6124	85.3407
NM_004962	14.3789	47.3762
NM_174963	44.3124	59.231
NM_001146171	16.4917	17.6594
NM_001039966	74.3592	85.6864
NM_000421	29.6292	32.2725
NM_000420	44.903	66.3111
NM_000423	7.2908	13.8152
NM_000422	80.8974	85.2784
NM_000425	40.6479	44.2561
NM_000424	36.2414	59.1775
NM_000427	4.5485	5.20956
NM_000426	86.9756	90.6147
NM_000429	11.711	14.3697
NM_000428	85.6953	84.3814
NM_014321	22.3624	21.2783
NM_003990	4.62173	5.27979
NM_006743	44.4323	42.7535
NM_003992	92.081	91.1991
NM_003993	82.0192	85.2421
NM_006747	89.8441	91.4139
NM_006744	85.4505	88.2808
NM_006745	33.046	25.7156
NM_003998	89.0838	87.2869
NM_003999	35.8418	39.5695
NM_153631	63.8183	70.4753
NM_006749	86.6689	84.9271
NM_153635	28.4509	26.8889
NM_153634	65.6835	64.1913
NM_001165937	80.779	79.1575
NM_001165931	38.4927	28.5621
NM_001100396	8.66311	10.4566
NM_001277304_1	5.1509	8.65442
NM_001167575	49.0012	48.4409
NM_001127380	16.4871	16.4508
NM_001127385	17.9928	14.1561
NM_007294	20.8598	18.7523
NM_007292	41.274	42.0774
NM_001282150	56.8745	56.7271
NM_001166621	85.4117	84.8735
NM_001206641	49.9109	52.3425
NM_004313	81.3142	80.7264
NM_001297573	80.6105	77.4654
NM_004312	79.402	79.4154
NM_001143	6.23441	6.11766
NM_001252597	15.1528	15.048
NM_001145	69.2455	71.182
NM_001144	86.9982	87.156
NM_004315	67.2178	67.6043
NM_001144944	74.0231	74.546
NM_001146	35.6496	42.0521
NM_014420	43.498	43.6842
NM_014421	49.9104	48.425
NM_014423	76.7168	74.6854
NM_014424	67.2477	73.2175
NM_014425	88.9994	88.6136
NM_014427	66.0023	75.6487
NM_014429	1.24573	2.16643
NM_182688	49.0047	47.9584
NM_022476	66.4966	65.8297
NM_022474	69.3165	72.225
NM_022475	65.3509	67.9792
NM_182680	18.4431	20.2798
NM_022478	87.0715	86.9759
NM_022479	68.1031	81.9959
NM_182684	24.9135	23.4318
NM_182687	81.9629	78.3738
NM_006398_4	9.89899
NM_006398_3	29.6694
NM_001033045	20.2093	20.7093
NM_001178090	28.4906	68.4031
NM_032472	41.6258	35.4458
NM_001101391	74.5861	81.0134
NM_001282634	69.8313	71.9271
NM_001282630	89.1899	88.1898
NM_172037	38.2047	36.8473
NM_001288779	7.20158	8.39483
NM_001288776	86.8395	87.5389
NM_001288774	11.7639	18.3275
NM_001288773	34.1579	48.1717
NM_001135170	58.7138	61.8252
NM_001303460	58.5355	70.2652
NM_001242500	76.7359	77.416
NM_001242507	7.14621	7.97521
NM_001303468	33.1127	29.0458
NM_001199938	10.858	22.9915
NM_001130528	47.3272	52.1247
NM_001130520	13.6588	14.5982
NM_001130524	88.6397	89.848
NM_001142733	67.1959	61.2044
NM_001272086	38.7655	35.3555
NM_001265602	73.75	72.0872
NM_024869	70.5716	83.2398
NM_024867	51.5504	57.9842
NM_024865	16.4678	18.6891
NM_024864	92.1029	92.4736
NM_024863	70.8807	69.8859
NM_024861	17.3396	16.8478
NM_024860	89.0253	85.8671
NM_175569	18.7967	13.6429
NM_001286646	77.3559	78.429
NM_001286643	77.7215	74.8095
NM_001014839	91.5657	90.8003
NM_001014831	87.7007	87.5308
NM_001102603	57.1819	57.4565
NM_001102608	34.3762	36.8417
NM_001204818	80.7286	80.4493
NM_001109809_6	6.20321
NM_001204817	65.1516	63.3758
NM_001204814	83.1121	87.7423
NM_032138	78.6565	77.5825
NM_032139	92.9666	91.2696
NM_032136	4.17708	12.5818
NM_032137	23.8256	25.9005
NM_032134	84.4544	85.4417
NM_032135	7.67798	6.76858
NM_032132	20.3486	24.4052
NM_032133	50.5651	60.7713
NM_032130	62.7305	70.023
NM_032131	45.5597	45.1941
NM_001271702_1	10.6437
NM_001039567	50.2017	56.7349
NM_001039569	34.0838	33.2566
NM_079421	82.7872	83.5539
NM_079420	10.7414	12.5522
NM_033261	59.9133	67.5357
NM_033260	85.592	85.7222
NM_033262	7.40213	11.1522
NM_001015049	54.4963	58.6187
NM_033266	6.82971	6.90789
NM_001305173	31.9956	30.8354
NM_001109659	16.0568	18.6031
NM_033197	25.4476	70.6496
NM_004522	45.2807	65.273
NM_001190764	93.0452	91.6333
NM_001190765	25.5814	21.3244
NM_001190766	21.0399	37.7361
NM_001014796	89.8994	93.1791
NM_001014797	23.2671	25.9966
NM_001014794	91.3636	90.5612
NM_001195279	31.6962	31.2216
NM_001195278	17.6827	37.178
NM_001195272	4.63688	4.97988
NM_001509_1	3.5124	5.30303
NM_001161630	23.0523	35.8485
NM_004528	50.6421	50.0557
NM_022365	88.2479	88.4188
NM_172374	64.6058	65.7856
NM_172373	72.0175	68.4687
NM_001193308	89.7506	89.94
NM_001012303	25.4603	24.8799
NM_001012302	88.8814	88.35
NM_001012301	19.9986	31.2933
NM_001193301	84.7227	86.3664
NM_001040425	74.4862	70.2351
NM_001040427	73.5521	73.4299
NM_001040429	66.6369	70.8923
NM_001003701	56.2074	62.2809
NM_001003702	70.8924	68.591
NM_013227	34.8463	65.1866
NM_001303103	86.6434	87.4434
NM_001303100	58.5318	58.7616
NM_001303106	64.7918	61.524
NM_001303107	51.423	61.3542
NM_001081003	86.5598	84.5482
NM_138804	4.95874	5.61281
NM_001256456	88.0913	88.1983
NM_014623	83.7518	83.7657
NM_014621	83.714	85.9063
NM_014624	61.8181	61.2276
NM_014625	10.3167	9.39168
NM_003718	74.3904	73.1312
NM_003719	50.7524	70.5659
NM_003712	84.8981	85.9274
NM_003713	79.9682	79.9283
NM_003711	80.4552	78.9632
NM_003716	33.3515	49.1997
NM_003717	88.6347	85.0996
NM_003714	63.2189	65.5439
NM_001197104	91.3907	90.5885
NM_001197107	42.7369	41.0215
NM_018502	84.172	86.4105
NM_018509	87.062	85.193
NM_001242327_2	12.8927
NM_014999	21.4322	20.178
NM_001242327_6		7.47018
NM_001242327_7		2.69932
NM_001242327_5	6.08914	7.40741
NM_014991	84.3665	83.8714
NM_014992	77.7861	79.4609
NM_014997	87.2288	87.393
NM_005710	87.6465	91.2083
NM_005711	55.6044	57.1135
NM_000224	92.7815	92.3807
NM_005715	18.5889	21.3883
NM_005716	87.5856	87.2031
NM_005717	62.4722	59.461
NM_005718	71.58	72.2843
NM_032673	86.0687	84.8534
NM_000222	54.0682	71.848
NM_176881	52.5987	48.653
NM_176883	47.513	68.0964
NM_176882	31.8231	55.2345
NM_176885	89.3814	88.8839
NM_176884	75.5201	76.9463
NM_176887	79.9299	76.3885
NM_176889	26.0541	33.279
NM_176888	89.8134	90.3307
NM_001037225	19.8074	21.0802
NM_018460	75.4695	79.4241
NM_001040168	85.6563	83.644
NM_001304345	15.1676	17.8985
NM_001304347	83.2386	88.5801
NM_001304342	90.0379	88.5632
NM_004391	8.67231	9.39644
NM_004390	92.1355	91.4611
NM_004397	85.8006	84.6585
NM_004396	61.0167	61.0362
NM_012240	75.1112	80.6585
NM_004394	90.0619	88.0634
NM_004398	88.0216	86.9444
NM_001164165	85.9454	81.7303
NM_000671	69.0358	65.0345
NM_000673	7.73263	3.18917
NM_000674	74.2847	72.9427
NM_001164160	75.8772	76.8962
NM_000676	19.7945	17.7115
NM_000677	58.085	70.8695
NM_000678	36.495	58.0296
NM_000679	67.6367	69.5828
NM_001205301	48.8733	59.3237
NM_001013694	92.702	91.8998
NM_004979	85.0011	86.6575
NM_004978	77.56	82.0287
NM_004977	82.8105	84.8591
NM_004975	30.9066	68.7714
NM_004974	19.3416	35.7094
NM_004973	83.9435	81.2815
NM_004972	70.9654	72.004
NM_004970	71.7742	78.223
NM_001243168	17.9179	29.4261
NM_006537	51.146	49.881
NM_006536	31.2266	27.912
NM_006530	66.633	63.5344
NM_006532	88.9069	87.1564
NM_001202548	43.9941	44.3905
NM_006539	1.83162	1.83558
NM_001206652	34.3153	31.8369
NM_001127221	10.6404	20.2756
NM_001127229	91.4756	91.096
NM_001127228	82.296	81.5806
NM_001271838	63.9713	58.998
NM_001271830	74.1319	77.7591
NM_001271833	79.4304	80.7431
NM_001271837	48.6823	49.4398
NM_001281774	78.3147	77.8509
NM_183337	74.6794	84.3408
NM_152289	29.2411	28.4343
NM_152288	88.2139	88.6389
NM_152285	90.6124	90.4453
NM_152284	22.2624	23.6571
NM_152287	25.2134	25.9864
NM_152281	53.3976	53.9887
NM_152280	28.087	33.2084
NM_152283	91.379	89.4525
NM_152282	57.1279	58.5759
NM_001001290	73.1439	73.404
NM_001100631	4.25311
NM_001034915	74.2984	68.5993
NM_001135211	25.1321	24.2495
NM_198696	25.2474	12.3714
NM_152829	39.9539	38.784
NM_201263	76.348	77.3888
NM_201266	85.878	90.567
NM_201269	71.3691	71.3547
NM_182524	29.9324	32.222
NM_182527	41.4941	40.0649
NM_182526	88.6163	87.2445
NM_182521	2.30828	3.8784
NM_182520	68.1395	78.2521
NM_182523	78.442	80.5856
NM_182522	5.4272	11.129
NM_001135216	59.418	61.4455
NM_182529	17.4134	15.7486
NM_182528	13.4415	23.5725
NM_173595	89.8311	89.4251
NM_173596	47.3205	56.5961
NM_173591	26.4474	25.439
NM_173593	87.7393	90.8845
NM_173598	10.3632	11.1755
NM_001287812	28.8581	23.3573
NM_001287810	87.5523	86.8573
NM_001135816	49.4405	61.3425
NM_001199014	71.219	71.1774
NM_001199018	60.9377	60.2532
NM_172171	82.1739	79.6016
NM_172177	44.2536	44.123
NM_020390	9.85222	9.40921
NM_020393	5.01519	12.7735
NM_020395	85.2548	86.4482
NM_020399	73.0605	73.6679
NM_020398	29.3574	28.9733
NM_144598	85.9344	86.4564
NM_144599	75.4368	75.0441
NM_144593	56.6956	63.0328
NM_144590	23.0183	21.2981
NM_144591	47.5761	51.0098
NM_144596	64.4987	63.1155
NM_144594	55.0127	52.6968
NM_001289417	55.7843	56.9824
NM_001289412	84.5461	84.0196
NM_002023	76.1709	76.3647
NM_002022	79.4478	78.5368
NM_002021	27.2684	36.0886
NM_002027	85.974	82.9079
NM_205545	42.3224	69.6355
NM_002024	57.1404	51.2103
NM_002029	84.9393	83.7891
NM_002028	84.5114	81.7987
NM_001242713	76.2893	74.6328
NM_001039152	22.3822	10.2394
NM_001003895_1	3.93235	3.48485
NM_052941	36.2159	35.8117
NM_052942	16.6764	23.0005
NM_001029859	16.9553	18.7603
NM_001029858	6.15627	6.61069
NM_001114636	73.8051	73.4161
NM_001114632	82.3869	84.8589
NM_001114633	83.4993	85.9677
NM_207372	10.5404	14.5025
NM_207373	10.7488	86.191
NM_207370	93.6099	91.6571
NM_207371	5.72578	5.80059
NM_207377	48.4526	54.8153
NM_207374	11.1413	7.76038
NM_207375	23.6592	23.6615
NM_001025290	23.5339	23.9989
NM_001025295	51.9542	58.4118
NM_005553	44.8763	53.8487
NM_005556	89.1489	88.6885
NM_005557	43.6499	40.9803
NM_005554	18.3026	28.7578
NM_005555	44.7544	46.7986
NM_005558	80.0633	81.8726
NM_005559	57.8562	69.6754
NM_001271318	75.5573	76.4229
NM_001145460	43.6196	51.1047
NM_001145463	27.371	28.9856
NM_001145465	12.2959	12.4338
NM_005089	87.9304	89.6745
NM_005080	82.9054	82.789
NM_005082	91.9051	90.266
NM_005085	89.0146	88.4024
NM_005086	65.4591	63.3648
NM_032301	92.6113	93.5031
NM_032300	69.874	74.3068
NM_032303	60.6752	59.5692
NM_032305	90.903	88.6934
NM_032307	32.1344	32.2793
NM_032306	56.4047	55.8358
NM_032309	84.3249	85.7035
NM_001159279	18.9275	18.8951
NM_033655	46.1606	59.4962
NM_033656	74.5379	75.7562
NM_001278694	5.3429	6.13586
NM_001278699	80.9929	80.0779
NM_138371	77.7679	79.494
NM_138370	86.4979	84.7204
NM_138373	68.3018	66.6918
NM_138375	77.9891	77.6801
NM_138374	55.6971	56.0932
NM_138376	89.1878	88.3346
NM_138379	39.6857	44.991
NM_138378	14.5541	15.1241
NM_001702	69.9918	76.1836
NM_001701	8.66649	9.18977
NM_001700	31.4998	49.6966
NM_001707	84.0407	83.4505
NM_001706	76.6149	75.6294
NM_001704	40.3324	56.8057
NM_001018072	54.1268	57.991
NM_001018071	12.9112	18.696
NM_001708	55.3625	73.4066
NM_001018077	55.5066	58.9833
NM_133494	55.9219	54.5513
NM_133497	74.0804	77.2399
NM_000071	86.6994	86.9059
NM_000076	82.0101	82.2207
NM_016382	19.5309	44.6137
NM_000074	10.082	24.2555
NM_000075	66.0488	62.923
NM_197947	22.5915	24.0551
NM_197941	71.2284	67.3541
NM_133498	71.491	82.2059
NM_016388	33.4556	40.0212
NM_001308127	35.5634	36.3112
NM_001308126	6.87008	8.71257
NM_001308120	74.5623	74.9504
NM_001308123	80.5958	80.6397
NM_001308122	85.5456	83.2206
NM_001161465	86.2435	86.7946
NM_001042762	62.4462	54.4263
NM_019839	87.2854	87.4904
NM_001025930	63.3714	73.3505
NM_001199758	52.3033	45.9789
NM_032889	91.3905	90.9966
NM_001199752	46.3179	61.8589
NM_032883	52.9609	66.3068
NM_032880	78.3676	86.5619
NM_032881	87.8228	87.417
NM_001199756	71.9892	76.5056
NM_001199757	51.2669	50.8687
NM_032884	3.60238	5.94992
NM_032885	90.7652	90.3672
NM_003039	70.2805	72.2801
NM_003038	85.2483	82.7864
NM_006049	77.4729	80.326
NM_006045	93.9769	91.5775
NM_006044	91.9864	92.4082
NM_003031	72.3714	71.5058
NM_003030	27.4895	35.9327
NM_006041	8.63396	11.057
NM_006040	2.76789	3.08261
NM_006043	65.1592	77.7456
NM_006042	41.3728	55.1067
NM_001128929	34.3492	50.2835
NM_001128928	78.4041	77.3521
NM_001017520	2.60187	2.65095
NM_001128922	92.9729	93.4228
NM_001017524	30.1129	33.8994
NM_001017526	37.7549	39.2771
NM_001128926	31.8434	32.2672
NM_001123041	51.8718	70.6545
NM_001123040	22.1768	22.3616
NM_001257207	15.5926	20.7189
NM_001037804	66.4095	70.5582
NM_001037806	94.2563	94.1144
NM_001098507	83.5633	84.1861
NM_001098504	87.4944	86.0566
NM_013388	94.2236	94.1278
NM_013389	2.75356	3.91848
NM_013385	89.0747	91.5307
NM_001306094	58.332	65.1172
NM_001306093	34.2937	30.6983
NM_013381	23.7513	55.0155
NM_001306091	59.9776	55.043
NM_001289933	87.8862	87.4051
NM_001252499	42.6897	44.0071
NM_002348	31.4095	64.3023
NM_002349	11.4194	11.2202
NM_001166279	74.3764	73.9439
NM_002343	65.248	75.5511
NM_002346	91.5143	91.6687
NM_002344	36.8669	49.3015
NM_002345	59.7825	60.8167
NM_001256552	85.9068	85.6709
NM_018717	83.9883	81.1528
NM_018714	92.134	92.0691
NM_018715	89.5019	89.2955
NM_018713	31.2999	59.2255
NM_018710	43.484	42.7392
NM_018711	9.09359	9.05335
NM_018718	46.9244	42.8358
NM_001282442	3.36285	12.7362
NM_001282441	80.0442	79.8395
NM_001282447	32.891	53.076
NM_001282446	8.89757	8.73047
NM_001282444	83.4633	82.887
NM_001163735	82.7183	84.0238
NM_001164586	52.7116	63.194
NM_014815	82.078	82.6867
NM_001030055	55.2115	55.5294
NM_014811	94.043	92.8774
NM_014810	85.3658	84.3572
NM_014813	42.8587	49.1856
NM_014812	79.2499	77.255
NM_001005474	66.1631	65.2555
NM_001005471	4.20712	4.96224
NM_001005470	4.62366	4.62366
NM_001005473	2.76476	2.95371
NM_001099294	58.5489	75.2548
NM_012419	76.4433	66.912
NM_001099293	13.204	20.2363
NM_012413	65.0342	68.4568
NM_012412	65.2421	65.3379
NM_012410	87.9047	88.1809
NM_012415	72.2672	73.7597
NM_012414	76.8078	75.7881
NM_001172133	71.8812	78.3771
NM_001068	85.0009	86.6459
NM_001069	87.8953	85.4873
NM_001201536	24.8573	23.1352
NM_001063	61.8415	74.5993
NM_001060	19.6202	19.5923
NM_001066	45.3516	59.5652
NM_001067	87.5654	85.853
NM_001065	93.2356	91.6419
NR_027291	13.2245	13.3452
NM_001164824	27.9773	28.9389
NM_003921	39.6809	38.0391
NM_006732	84.259	84.1947
NM_006875	86.3747	86.8839
NM_006876	91.2321	91.57
NM_006877	90.2921	88.9095
NM_001164829	32.5163	32.6396
NM_006872	45.0604	33.7877
NM_001037582	21.5667	21.5902
NM_001142548	86.5469	84.6751
NM_003925	44.1048	44.7581
NM_001142541	71.859	74.9741
NM_020153	86.7481	87.4704
NM_020152	29.7936	30.3599
NM_020151	90.0318	88.373
NM_020157	10.2829	21.1825
NM_020156	20.8144	19.4323
NM_004584	88.1293	88.7493
NM_020154	84.5398	82.5531
NM_001146040	27.8345	27.1683
NM_004589	89.8334	89.0502
NM_001001888	22.9104	32.2796
NM_001287763	53.1653	66.5563
NM_001003954	36.6964	18.9782
NM_001332	24.3218	46.8052
NM_001333	13.0856	12.7246
NM_194283	19.4633	18.7961
NM_194282	31.3903	28.0397
NM_194280	88.9496	88.4641
NM_194287	26.1323	35.7372
NM_004126	82.0158	78.8387
NM_194285	21.7301	22.7164
NM_194284	83.3893	83.3377
NM_001336	89.1182	88.1837
NM_001184866	9.63187	10.7768
NM_001287491	89.6543	87.4087
NM_001287490	72.4065	64.3547
NM_001287497	22.8031	21.4821
NM_007055	47.247	44.504
NM_001285404	76.9896	76.3451
NM_007056	84.5597	85.9693
NM_007051	87.3929	85.5182
NM_007053	79.3059	77.2246
NM_007052	6.80811	5.55493
NM_007059	79.2959	79.7838
NM_007058	25.7988	34.6318
NM_001243288	77.3529	79.8869
NM_001145668	8.14825	9.2062
NM_001145661	81.2155	79.9438
NM_001145665	84.9802	83.2374
NM_001145664	39.692	48.8283
NM_001286175	78.1661	76.2503
NM_001203260	23.2303	20.8066
NM_152326	91.3576	90.4678
NM_152327	32.8306	34.6673
NM_152325	10.9218	22.2033
NM_152323	25.9074	29.3718
NM_152320	83.9351	84.6694
NM_152321	23.0797	44.6884
NM_001185056	20.116	22.2882
NM_152329	71.0177	68.1298
NM_022142	3.76995	18.2405
NM_022143	91.0229	90.1424
NM_022140	67.1451	68.6763
NM_022141	50.3784	56.0447
NM_022146	32.1811	40.2705
NM_022147	81.4254	77.1733
NM_022144	30.9191	30.6402
NM_022145	53.0258	50.6631
NM_022148	13.4346	14.2523
NM_022149	90.7497	87.7258
NM_001004465	2.31335	2.2082
NM_001004464	2.99145	2.99145
NM_001004467	17.5437	12.8283
NM_001004466	3.12866	3.00633
NM_001004461	15.6199	13.2275
NM_001004460	52.1885	36.4832
NM_001004463	11.2179	14.4192
NM_001004462	7.46272	14.8504
NM_001004469	21.2777	18.8083
NM_001242901	68.3426	73.6054
NM_001207023	11.329	11.2655
NM_001207020	61.3851	68.1508
NM_001207025	53.6489	62.014
NM_001130483	70.1816	69.3721
NM_134263	82.6536	84.5471
NM_134261	41.2138	39.1885
NM_199136	51.738	53.5139
NM_199135	30.9865	48.4389
NM_199138	3.74447	3.70793
NM_134268	83.1134	87.4486
NM_017678	25.5677	22.9509
NM_021729	91.9513	91.9883
NM_017670	71.2743	71.0515
NM_021722	51.3659	64.5811
NM_017672	31.1225	31.1117
NM_017673	74.4446	76.9405
NM_021727	92.1422	91.7191
NM_017675	24.3553	34.8856
NM_017676	13.3324	13.0545
NM_017677	72.2331	77.6723
NM_001135998	50.7775	51.4386
NM_001135999	89.2187	91.7084
NM_001135993	20.0885	20.1154
NM_001135995	6.62479	7.2477
NM_003239	91.1196	91.4809
NM_003235	59.4346	68.8467
NM_003234	79.8449	76.6875
NM_001104925	69.3014	68.1583
NM_003236	61.0163	61.1622
NM_001042403	7.2173	13.3669
NM_175743_1	4.0227	8.19977
NM_001135662	38.063	41.3066
NM_001099857	84.9651	85.439
NM_139174	12.9152	19.312
NM_139175	43.5189	66.8334
NM_003581	90.2666	88.9284
NM_139177	89.0114	85.771
NM_139170	74.3841	74.2004
NM_139171	31.2971	21.7295
NM_003585	85.9279	92.8476
NM_003584	68.7667	67.1469
NM_006193	2.03811	2.06733
NM_003589	81.2703	78.817
NM_003588	76.8008	79.0907
NM_139178	92.5236	92.3177
NM_139179	90.7708	91.4134
NM_020459	35.4867	33.2343
NM_020452	70.4519	71.9252
NM_020453	79.084	78.0592
NM_020451	78.7271	79.7089
NM_020456	25.9632	27.0658
NM_020457	92.5738	91.2335
NM_020455	64.9906	70.7046
NM_002188	22.4066	21.6634
NM_002184	59.0551	60.9729
NM_002185	74.3812	83.6967
NM_001278522	11.5805	11.5363
NM_002180	92.0877	92.2421
NM_001278524	68.5124	67.9472
NM_001174136	18.2949	19.5162
NM_001265597	74.686	77.1897
NM_032408	93.7634	92.3712
NM_032409	86.8188	85.6693
NM_032403	87.6568	86.7456
NM_018158	78.8387	77.6814
NM_018159	31.6089	55.1198
NM_001145348	83.1172	83.4257
NM_001145349	79.8088	79.3304
NM_018150	57.2124	60.2882
NM_018151	73.9579	74.0199
NM_001145346	25.9776	49.9098
NM_018154	91.172	90.1764
NM_018155	64.8789	68.158
NM_018157	76.7726	76.1363
NM_001105079	92.106	90.0047
NM_001190259	54.2588	52.6671
NM_005325	78.3525	81.7284
NM_005324	58.8389	54.5698
NM_005327	76.7963	73.9656
NM_005321	92.5686	92.5396
NM_005320	90.5812	90.0255
NM_005323	69.7417	86.0465
NM_005322	93.4805	92.9471
NM_005329	75.8788	82.8391
NM_005328	13.7257	19.6479
NM_001112741	29.1034	26.4429
NM_003372	72.0208	70.0876
NM_012163	81.3142	85.3654
NM_012162	90.0775	90.1819
NM_012161	74.3383	75.8795
NM_012166	90.66	92.4672
NM_012164	44.1627	42.4095
NM_003374	79.3117	80.5172
NM_012168	76.1604	74.7736
NM_001193636	61.2296	64.1246
NM_001277303_1	4.38648	11.9964
NM_170685	59.2934	69.372
NM_206920	93.402	95.2077
NM_206922	61.7142	66.9576
NM_206923	48.7689	61.1772
NM_001301302	87.1756	86.6907
NM_001512	83.7351	85.1616
NM_004745	7.17533	12.2787
NM_001510	15.4139	12.2494
NM_001511	56.2199	57.9409
NM_001516	32.6097	31.2346
NM_004741	84.8448	84.6952
NM_001514	70.2407	68.951
NM_001515	36.7817	37.5401
NM_004749	83.1339	79.1801
NM_001909	88.2236	87.5153
NM_001278064	3.67306	5.96959
NM_001278063	2.46401	2.67044
NM_016261	15.9362	16.4324
NM_016262	63.4653	64.8919
NM_016263	87.7045	83.7867
NM_016267	76.1106	68.615
NM_016269	71.6607	75.1971
NM_001111101	55.9222	62.8836
NM_007217	71.312	71.565
NM_007215	81.6479	82.5266
NM_007214	37.3694	35.7594
NM_007213	86.3625	87.0843
NM_007212	56.3096	55.2162
NM_007211	25.5638	28.8663
NM_007210	50.7731	40.2021
NM_007218	72.306	72.8512
NM_003918	31.5429	31.2905
NM_003919	72.7126	74.7083
NM_003910	82.8284	83.1453
NM_003913	67.7981	64.819
NM_003914	13.9035	13.2742
NM_001308353	73.3498	75.0292
NM_003916	46.779	52.3885
NM_001308351	46.1166	53.4402
NM_024721	74.3626	80.7783
NM_001164664	72.3405	75.9133
NM_001164665	35.2678	39.3174
NM_024725	68.5859	69.8843
NM_198148	73.3311	84.4132
NM_198149	71.0088	70.4615
NM_006952	12.3275	11.7694
NM_001080779	77.8588	78.9156
NM_001139501	33.2322	26.9973
NM_153018	54.1702	65.1307
NM_153015	20.1829	23.0653
NM_014138	55.8152	60.764
NM_139239	87.3611	85.1613
NM_001173393	25.0733	31.2165
NM_152658	73.4392	73.1177
NM_001256742	82.7635	82.4933
NM_152657	83.4339	85.5581
NM_152654	26.4538	26.38
NM_152655	45.8778	53.6847
NM_001256749	30.7901	42.2765
NM_152653	72.096	70.2068
NM_001037637	66.1724	65.346
NM_001037633	84.7544	82.2571
NM_001638	17.786	17.5468
NM_001635	55.0913	66.1927
NM_001004699	7.67045	7.91317
NM_020233	79.8312	75.9369
NM_001631	3.68051	8.73549
NM_001098725	16.6068	33.2179
NM_004825_1	5.35714	4.38776
NM_001004693	2.34292	12.5162
NM_001178015	6.67213	15.3006
NM_001178010	80.4415	76.7383
NM_001177676	81.1511	88.151
NM_183005	20.2291	24.4318
NM_001101311	78.508	76.6848
NM_032826	17.0646	17.5031
NM_001163941	5.2645	5.31128
NM_021129	82.0874	82.217
NM_021128	65.1906	63.0763
NM_021127	50.3577	49.773
NM_021121	85.8599	85.7566
NM_021120	65.7749	67.1934
NM_001476_1	18.3093	16.1905
NM_005365_1	9.78145	6.08744
NM_001141936	76.8926	79.0795
NM_001005207	86.678	85.7554
NM_001005204	2.47312	3.54839
NM_001005205	2.23464	2.28119
NM_001005202	3.30138	8.38068
NM_001005203	14.9175	10.7407
NM_001005200	2.8754	2.8754
NM_001005201	2.8754	2.8754
NM_001272005	9.88069	19.0021
NM_012208	86.1511	87.3136
NM_012202	83.5777	86.2344
NM_012203	93.8068	93.0309
NM_012200	82.5031	82.9462
NM_012201	69.4829	65.1238
NM_012207	70.9002	68.6689
NM_012204	89.7774	88.4947
NM_012205	92.1363	94.1441
NM_144703	88.2883	84.7844
NM_181532	31.0816	40.023
NM_144701	9.6614	9.63025
NM_181537	5.88494	5.18635
NM_181536	28.6136	41.6964
NM_144705	16.6515	29.4403
NM_181534	5.7733	5.62874
NM_006931	53.7756	63.2506
NM_181539	2.58348	2.5899
NM_181538	42.68	50.9567
NM_006937	64.0825	63.3193
NM_203453	81.9606	82.2196
NM_203451	3.59001	13.3351
NM_182847	51.2158	45.3362
NM_203454	54.4647	50.2675
NM_182848	7.84028	8.03945
NM_203458	80.0922	78.9438
NM_001206559	66.4646	65.3897
NM_020299	16.7645	18.9375
NM_004269	87.2196	85.3844
NM_004268	49.3045	51.9804
NM_004267	69.0718	68.7133
NM_004265	78.9268	76.9158
NM_020297	11.6595	12.0061
NM_004263	9.71692	9.36335
NM_004262	59.2341	50.2085
NM_004261	51.2013	51.2196
NM_004260	93.4658	93.9129
NM_198578	73.1132	75.885
NM_198571	2.72637	2.55502
NM_198570	11.3745	30.4064
NM_198573	63.4125	73.0317
NM_198572	58.6199	67.4579
NM_025112	92.537	92.3928
NM_025113	30.4254	37.7543
NM_025114	79.7313	82.9322
NM_025115	29.0206	26.1527
NM_001204890	79.7978	83.4858
NM_001204897	23.7347	33.6527
NM_001085354	78.3942	77.841
NM_001287513	15.3889	15.6746
NM_001287511	71.3827	75.9908
NM_181337	14.4022	19.0127
NM_001242328_6	4.77087
NM_021915	40.6394	41.2675
NM_021916	18.5614	20.6494
NM_001243093	63.7764	63.3199
NM_021911	1.67447	3.78774
NM_021912	30.1492	20.6499
NM_021913	53.3843	65.5676
NM_001206627_1	3.12076
NM_001271720	36.4979	23.4474
NM_001271723	81.5643	81.9935
NM_001277372	16.5471	20.7637
NM_001277378	75.5156	76.3813
NM_152519	65.8805	64.0479
NM_152510	5.09451	7.55249
NM_152513	35.8478	41.0703
NM_152512	4.68635	15.5396
NM_152515	29.2659	20.7526
NM_152517	76.7134	74.9136
NM_152516	93.4666	93.8339
NM_182828	35.1078	58.6686
NM_016062	74.7419	73.7464
NM_016063	58.4003	56.1857
NM_016060	68.8011	58.6513
NM_022336	46.7533	56.188
NM_016066	40.5275	42.3525
NM_016067	52.5775	52.3226
NM_016065	65.3902	60.8976
NM_001199528	3.6099	6.26524
NM_016068	91.0487	91.6249
NM_016069	86.6672	84.926
NM_001191055	33.1443	33.1202
NM_001191054	10.7082	7.10022
NM_001191059	20.8211	31.8644
NM_001134479	73.4753	72.2453
NM_001134470	60.8479	60.5455
NM_001134476	18.2112	16.9898
NM_001253827	67.3594	58.0237
NM_000958	76.6718	75.6978
NM_001199383	59.338	53.3368
NM_000955	72.8442	78.129
NM_000954	91.3265	91.488
NM_000956	69.1218	75.827
NM_000951	87.0923	83.7327
NM_000950	63.2528	59.6481
NM_000953	38.3871	59.4668
NM_001290139	89.9612	89.5441
NM_000043	52.6129	51.6015
NM_001160148	22.9952	25.5476
NM_001291956	4.50202	4.31056
NM_001291958	62.7093	68.764
NM_000048	76.3201	79.3225
NM_173600	10.8486	14.7495
NM_173601	18.8095	17.0636
NM_173602	85.7684	84.1358
NM_001300987	53.7685	59.0459
NM_175607	28.8159	48.3049
NM_139033	83.4173	87.499
NM_175605	30.1177	32.1985
NM_001193523	91.5519	91.7295
NM_001193520	58.6926	50.299
NM_001193528	41.1257	44.728
NM_001277813	58.6977	58.3265
NM_138927	88.7018	87.9902
NM_005823	65.4437	62.8997
NM_005826	40.8112	39.4659
NM_005827	75.928	76.8869
NM_005824	70.0624	71.8456
NM_005828	70.8709	69.6254
NM_005829	30.4628	30.0674
NM_003792	84.5386	84.8589
NM_003793	94.0095	93.6425
NM_003791	91.7985	91.4208
NM_003796	59.308	60.0333
NM_003797	65.594	63.9883
NM_003794	61.6583	60.2536
NM_003795	52.9241	50.3224
NM_003798	83.6122	82.3468
NM_003799	80.8523	79.9222
NM_001197181	83.6394	81.245
NM_001242326_2	8.4118	7.47018
NM_001242326_1	3.992	8.60013
NM_001242326_7	7.47018	9.4162
NM_001242326_5	7.15631
NM_001307986	18.9261	28.0271
NM_001307983	40.8231	35.0531
NM_015575	75.466	75.9658
NM_015576	8.29686	22.4865
NM_015571	54.9031	53.9352
NM_015570	74.916	73.5175
NM_002444	93.0909	93.704
NM_002447	90.3163	87.9833
NM_002446	88.8251	87.8918
NM_002440	27.737	27.8834
NM_002443	56.2101	30.9974
NM_002442	50.8638	76.3584
NM_031942	71.3738	69.8688
NM_031940	39.689	41.0872
NM_031941	58.3773	71.8003
NM_031946	84.5835	84.0931
NM_002448	47.3389	48.3943
NM_031944	14.8225	15.0205
NM_052828	2.34531	3.16035
NM_001256235	71.9921	69.8453
NM_005791	80.3131	80.4186
NM_005792	70.5722	68.3867
NM_005794	20.1682	22.5407
NM_005795	49.2951	50.8933
NM_052820	34.8055	30.2214
NM_005797	56.5266	56.9067
NM_170726	79.1187	80.0329
NM_170725	68.2868	68.8267
NM_033540	86.2222	87.4203
NM_033544	20.9182	23.2032
NM_033547	94.4468	93.5345
NM_033549	74.1285	74.3514
NM_001233	19.9139	20.5494
NM_001232	11.1375	44.9496
NM_001231	45.519	63.1712
NM_001237	70.1724	67.2577
NM_001236	89.6075	88.7338
NM_001235	81.6371	81.6313
NM_001239	73.8007	73.025
NM_001238	87.1805	83.1184
NM_019098	13.0676	18.1836
NM_019099	15.3467	15.3508
NM_019093	23.8714	24.6252
NM_019090	44.3046	45.3415
NM_019091	66.3753	66.3205
NM_019096	90.7904	90.5765
NM_019094	52.0478	49.693
NM_019095	44.2643	44.229
NM_001272054	70.1119	69.8522
NM_013936	12.7734
NM_013939	2.23518	3.84461
NM_013938	2.41851	9.33273
NM_004461	91.6071	91.2916
NM_004460	72.6155	73.92
NM_004463	86.8607	87.8704
NM_004465	47.2528	59.7635
NM_004464	9.59333	9.64116
NM_004466	19.6688	35.3423
NM_001497	85.7963	85.866
NM_001496	40.3473	42.8176
NM_001495	38.8863	49.0936
NM_001494	88.3376	87.368
NM_001493	84.2721	84.8845
NM_001492	51.131	71.4637
NM_001490	46.4836	42.4003
NM_000543	90.5297	91.7624
NM_000540	37.5078	54.9663
NM_000541	12.0047	17.5756
NM_000547	23.074	43.3415
NM_000545	39.6278	37.6873
NM_000548	93.5968	93.6171
NM_000549	18.622	24.0754
NM_012352	4.61373	11.6953
NM_017946	28.9426	29.7352
NM_017947	89.5998	87.4174
NM_017945	73.0053	75.0752
NM_017943	82.7567	83.7526
NM_003893	92.4227	90.3924
NM_017941	82.0136	77.8848
NM_003899	84.4502	86.8558
NM_003898	86.4143	83.4097
NM_001165877	29.4264	29.2023
NM_015896	69.2079	78.5176
NM_015897	87.0353	85.6132
NM_015894	84.2398	84.0429
NM_015895	68.7491	63.5177
NM_015893	57.6369	84.1425
NM_015891	22.3725	21.0756
NM_001012993	77.5011	47.6344
NM_001012991	91.4889	93.1599
NM_015898	90.0004	88.4568
NM_001004713	8.09925	2.43446
NM_024086	26.9295	30.3735
NM_024081	22.1944	21.6037
NM_024080	4.53213	4.41994
NM_024082	15.7523	31.8196
NM_024089	80.4416	83.271
NM_001012662	81.7134	81.4279
NM_002858	76.8203	76.5575
NM_002852	55.0634	72.7235
NM_002853	27.7999	25.0901
NM_002850	88.1818	88.043
NM_002851	1.91899	2.97589
NM_002857	80.0986	79.1521
NM_002854	27.1023	41.4312
NM_024558	62.7369	60.7951
NM_024552	91.6917	93.8689
NM_024551	92.3108	91.1851
NM_024557	31.3226	40.7841
NM_024556	84.6574	83.6667
NM_177424	72.1466	73.2558
NM_001144967	35.2725	42.6428
NM_203403	59.7928	57.5517
NM_001144960	5.1474	5.31118
NM_147188	57.6128	60.3764
NM_147189	67.404	65.6116
NM_147180	5.50493	7.34657
NM_018409	12.9613	13.1514
NM_001002755	71.9421	70.9072
NM_001002759	18.2123	19.0357
NM_001002758	13.9092	7.35057
NM_018402	14.1969	11.5568
NM_001204364	47.6727	57.4985
NM_001204366	57.5581	60.5823
NM_014306	91.1788	90.9479
NM_001005909	84.9392	86.6082
NM_014302	76.4412	73.903
NM_001114101	83.8796	82.5399
NM_001281805	11.0932	10.2931
NM_022648	88.9748	88.5108
NM_001170580	67.9825	66.3295
NM_001031740	25.3682	22.9096
NM_001031743	54.1196	61.0228
NM_001034996	73.4698	73.0976
NM_001031745	59.6498	65.4926
NM_001031746	15.1202	26.9713
NM_001031748	5.09745	2.86189
NM_001031749	15.5336	19.8662
NM_181698	42.3043	39.7877
NM_001033678	82.6393	80.5716
NM_001033677	21.5953	33.4512
NM_198525	92.5149	91.548
NM_001242922_3	6.86567	11.9382
NM_001242922_5	1.77881
NM_001242922_4	8.73937
NM_001242922_6	12.2377
NM_194320	68.2975	74.5876
NM_194324	81.1728	78.9662
NM_194325	64.7663	70.6437
NM_194326	80.8069	81.7357
NM_001142479	80.128	84.049
NM_001142470	71.3011	71.6015
NM_020643	57.0522	61.3919
NM_003024	69.1671	72.7646
NM_020641	23.2841	31.3264
NM_020640	48.6572	49.0813
NM_020647	70.0522	68.2746
NM_020646	53.273	67.2574
NM_020645	9.09062	9.21541
NM_020644	71.2429	70.2368
NM_020649	81.1222	81.9803
NM_020648	50.9688	51.5434
NM_003026	34.0174	37.4085
NM_024940	91.0545	91.3536
NM_024941	39.0068	38.3551
NM_024942	65.8594	64.4266
NM_024943	14.4298	15.5432
NM_024945	46.6978	49.7448
NM_024946	77.8007	75.6728
NM_024947	31.1973	29.3521
NM_024948	73.9324	73.8376
NM_024949	59.3639	58.1204
NM_001105519	66.4837	82.223
NM_001286076	78.0001	77.6934
NM_001286077	87.6124	87.2934
NM_001286072	87.1288	87.2159
NM_001145176	16.2596	20.758
NM_001300739	70.5116	65.3418
NM_001242792	7.28216	14.5989
NM_001242791	58.9006	68.1184
NM_001242797	80.2026	79.956
NM_025224	87.1575	85.8116
NM_001079858	27.2644	24.1566
NM_025225	12.5207	12.1784
NM_001145797	87.296	86.641
NM_001184772	83.2309	84.5103
NM_001184773	4.16489	8.52512
NM_001270440	12.1177	12.0847
NM_015698	90.8939	89.8858
NM_033031	51.259	48.0068
NM_033032	12.5067	25.7413
NM_033033	6.17095	2.81611
NM_033034	36.0686	37.8765
NM_033035	14.7513	13.0938
NM_033036	8.52707	8.49317
NM_001006118_1	3.9075
NM_001006118_2	4.25306	2.92398
NM_001276722	60.3701	67.9493
NM_001967	88.3463	86.0109
NM_001966	15.6934	15.8563
NM_001965	20.3971	28.027
NM_001964	85.8603	85.3714
NM_001963	10.0173	12.8512
NM_001962	72.4833	68.4465
NM_001961	95.1163	94.3806
NM_001969	60.5429	59.7617
NM_212550	36.8448	35.9584
NM_001013732	44.6059	60.75
NM_001013735	9.19813	9.18628
NM_001013734	2.30387	9.5766
NM_001013736	7.58767	8.36355
NM_153264	2.64485	13.4761
NM_153265	88.0867	88.7366
NM_153266	35.5751	36.8739
NM_153267	50.0211	61.9768
NM_153260	40.0039	37.5893
NM_153261	21.8694	22.594
NM_001128430	72.7521	72.665
NM_130851	69.5533	79.2393
NM_130852	10.2968	5.93692
NM_001010980	18.7615	19.2607
NM_013375	70.6177	69.0331
NM_001098537	83.5212	86.3198
NM_032802	79.6533	79.0802
NM_032803	14.1597	33.211
NM_032801	84.3189	85.356
NM_032806	91.5168	90.9246
NM_032807	91.218	92.2906
NM_032804	73.1601	74.1013
NM_032805	5.73202	4.38116
NM_032809	91.0798	92.5183
NM_016569	79.2071	79.7753
NM_016568	14.3651	18.2686
NM_016563	83.8045	84.6791
NM_016562	8.22559	8.87113
NM_016561	75.4257	75.4613
NM_016567	72.9772	74.0927
NM_016565	86.3561	86.1976
NM_016564	91.1957	91.9241
NM_016301	54.4855	53.1401
NM_001010919	65.3729	69.8715
NM_001010911	73.6187	79.2639
NM_001010912	10.9962	9.50864
NM_001010915	78.1469	77.1819
NM_001010917	38.6691	43.8933
NM_013304	91.071	88.3479
NM_013306	44.4341	42.364
NM_013300	73.1116	75.508
NM_013301	74.9175	72.0251
NM_013302	45.2927	46.267
NM_013308	43.577	69.2699
NM_013309	29.9169	30.7371
NM_014547	47.975	44.9567
NM_178449	7.12236	7.11868
NM_178448	90.0284	88.637
NM_178443	87.2694	89.7331
NM_014548	13.9975	17.4334
NM_018469	86.3547	86.3147
NM_003619	74.7422	72.7662
NM_003618	66.7567	63.4379
NM_003617	61.9963	61.8158
NM_003616	68.1481	67.9724
NM_018462	80.8335	81.0166
NM_003614	50.3498	72.9796
NM_003613	72.9482	76.0808
NM_003612	77.2783	75.8152
NM_003611	82.7823	84.9178
NM_018467	90.9399	90.9944
NM_014899	29.2772	35.3237
NM_014898	22.184	21.7851
NM_014895	48.7312	59.4199
NM_001190945	80.1425	81.7162
NM_001190946	91.7801	91.9681
NM_014891	62.4623	61.8199
NM_014893	12.0098	34.072
NM_005615	86.5356	87.5009
NM_005614	55.5981	53.8038
NM_005611	83.2478	82.7638
NM_005610	47.5015	46.5966
NM_005612	71.1447	69.8532
NM_005619	57.0253	64.6068
NM_005618	85.6761	85.9381
NM_001079519	20.5999	17.9246
NM_001079515	79.5399	80.1542
NM_001079514	86.9447	85.4707
NM_001079516	79.3364	79.3355
NM_001079512	15.8533	15.9822
NM_032020	52.2492	56.5832
NM_032021	73.8411	73.2269
NM_032023	90.8298	92.1247
NM_032025	29.107	28.8815
NM_032026	83.7007	83.2387
NM_032027	48.1071	46.6703
NM_032028	18.2865	40.7715
NM_181604	89.8406	75.1323
NM_001098835	11.29	9.97776
NM_001098834	36.2106	35.806
NM_001098833	93.1855	92.0674
NM_001098831	22.3654	20.9989
NM_001037500	73.3664	57.6691
NM_001082575	45.7001	42.5133
NM_001082578	79.7723	79.0754
NM_001284223	3.1771	21.3678
NM_001284222	51.1687	58.7557
NM_004054	78.0544	81.7787
NM_004055	89.2411	89.527
NM_004056	64.0317	61.8113
NM_004057	83.4789	77.2074
NM_004050	86.6664	84.2107
NM_004052	67.4955	66.3255
NM_004053	79.6614	77.8941
NM_004058	66.6835	67.9019
NM_000737	43.1521	42.5452
NM_000730	16.7779	40.2555
NM_000733	75.9643	81.8622
NM_001304579	57.1717	64.826
NM_000739	14.3874	16.7253
NM_000738	44.5615	38.3664
NM_001031836	4.52312	5.882
NM_001031834	73.8179	84.2881
NM_001017368	53.519	54.4023
NM_012196_2	13.3462
NM_012196_1	20.1161
NM_001017361	13.9922	21.2434
NM_001017366	50.8913	25.5647
NM_001282979	86.0488	85.7422
NM_001282973	83.2731	82.5899
NM_001282971	80.1667	80.195
NM_198923	27.6844	27.7515
NM_198920	68.3599	66.7939
NM_176821	2.81187	6.23762
NM_001243204	89.2748	88.1066
NM_001243202	77.2697	78.3276
NM_153708	1.71109	1.63273
NM_153707	10.3355	18.6699
NM_153706	49.7078	54.8183
NM_153705	42.7546	40.352
NM_176820	18.3104	20.2335
NM_153700	71.9179	74.2799
NM_001251935	73.5621	76.643
NM_006368	81.8335	81.6988
NM_006369	93.4108	93.1773
NM_006364	70.295	70.0265
NM_006365	29.6066	24.1288
NM_006366	67.5572	62.9141
NM_006367	91.0742	90.3862
NM_006360	59.5584	59.4884
NM_006361	76.7382	47.5174
NM_006362	91.2551	91.9837
NM_001127491	87.1463	87.6012
NM_001127493	62.5353	71.314
NM_001080521	44.6759	48.4414
NM_001005216_4	8.37209
NM_001005216_7	14.6248
NM_001005216_1	13.1809
NM_001287222	73.8901	72.7644
NM_001287223	4.57141	4.62933
NM_017757	86.0118	88.0189
NM_017755	81.6566	80.3999
NM_017754	41.8193	42.2601
NM_017752	57.6394	58.4808
NM_001130158	76.116	75.3305
NM_001001391	70.3592	69.4569
NM_001001394	22.3474	40.1856
NM_001001396	87.7261	88.0278
NM_001163474	86.5393	87.8849
NM_017758	90.7277	89.7022
NM_001270930	36.3654	37.1778
NM_001270938	29.8939	27.4368
NM_152943	33.1695	34.719
NM_152945	83.2114	80.6739
NM_001198862	81.4002	80.7351
NM_001198869	87.7181	88.6024
NM_100264	52.8896	51.9997
NM_201453	62.8792	57.5154
NM_001135914	55.5073	63.3023
NM_001135919	71.6442	70.8546
NM_030974	83.0807	81.0774
NM_030975	11.83	2.03874
NM_030976	2.65403	2.27488
NM_030971	61.1145	59.5878
NM_030972	49.4031	53.098
NM_030973	94.5932	93.3502
NM_030978	92.9362	90.9472
NM_030979	35.0021	41.8321
NM_001168344	85.2152	82.5827
NM_001168347	75.6357	73.265
NM_054033	78.7329	83.8863
NM_054032	10.7085	9.8338
NM_054031	10.9355	10.9349
[truncated: 17,289 more rows]

## Sheet: 1h
transcript	Lab1 Tin	Lab2 Tin
NM_001003806	74.451	77.2955
NM_001003803	27.825	29.7597
NM_001003800	83.6281	86.9888
NM_001304467	21.5199	27.6943
NM_001008781	3.76817	5.6947
NM_001008783	19.6974	23.5415
NM_001290307	82.3587	83.033
NM_001278268	47.7112	50.7114
NM_001278267	78.7761	79.3984
NM_001278262	71.7937	72.4861
NM_001469	88.9765	89.3288
NM_001466	15.7522	17.7059
NM_001464	5.87995	4.90453
NM_001462	42.4704	47.8729
NM_001463	51.5671	55.8437
NM_001460	42.604	46.0938
NM_001461	70.2401	73.4605
NM_000331	64.103	69.197
NM_000330	7.88313	7.44274
NM_000333	40.7061	51.6862
NM_007100	69.2772	68.9998
NM_000335	10.1775	10.7955
NM_000334	39.1407	44.909
NM_000337	66.893	77.0526
NM_007104	89.724	90.7359
NM_000339	4.4511	4.59046
NM_000338	14.3848	17.095
NM_007109	4.7949
NM_001012968	46.5961	53.0815
NM_001012967	70.6859	80.9675
NM_003824	80.4008	81.4852
NM_003825	47.9614	53.6857
NM_003826	49.2294	53.2808
NM_003827	82.2355	83.1795
NM_003820	62.5668	63.6588
NM_003821	61.8416	69.5342
NM_003823	92.3744	93.4668
NM_003828	75.1675	78.0725
NM_003829	77.9576	82.3922
NM_024034	20.1028	20.0798
NM_024036	92.8157	93.5001
NM_024031	89.0524	90.6251
NM_024032	84.1102	84.937
NM_024033	87.9984	88.5485
NM_001304463	85.6814	87.3934
NM_024038	87.0483	88.3895
NM_024039	45.136	51.3867
NM_015556	75.4044	76.1504
NM_001297658	79.5781	79.7111
NM_001297650	77.0513	79.2517
NM_021246_2		34.087
NM_001011724	42.1578	41.2384
NM_006273	37.3983	41.3449
NM_006270	85.0523	86.4787
NM_006271	84.6447	81.2706
NM_006277	81.9676	84.7954
NM_006274	89.5756	90.5321
NM_006275	57.9703	69.2144
NM_001002031	52.0559	50.9534
NM_006278	79.1422	81.9485
NM_001002033	43.2552	46.7059
NM_001002034	89.9687	92.2405
NM_001002035	73.8317	74.1847
NM_001002036	56.9993	61.5945
NM_032968	0.707762	1.15107
NM_001199659	51.7594	55.7593
NM_032961	4.20412	4.40829
NM_032960	93.4138	94.2691
NM_032962	75.8409	77.2437
NM_032965	9.48727	10.6586
NM_003176	3.74414	2.39793
NM_003177	45.8556	50.4558
NM_003174	85.8644	89.2861
NM_003175	60.1497	66.4936
NM_003172	91.1118	92.3513
NM_003173	92.7967	93.1005
NM_003170	95.2062	96.136
NM_001128849	88.0741	89.8202
NM_001128843	11.0564	11.1414
NM_003179	78.2323	78.2691
NM_002889	87.3445	87.421
NM_001098398	73.4613	77.3756
NM_001257360	80.9664	82.9987
NM_002887	90.1467	92.9258
NM_001257363	92.4892	93.0024
NM_002881	83.6187	87.4354
NM_002880	88.5904	91.2194
NM_002882	65.9975	69.8496
NM_138959	61.6135	66.8714
NM_001077269	61.1197	67.2589
NM_001081559	90.8372	90.732
NM_001081552	18.5146	19.6401
NM_001081550	78.2934	84.147
NM_001081551	30.3545	22.9409
NM_013234	78.6173	78.6068
NM_001010897	79.736	81.7359
NM_001010896	72.1929	78.1521
NM_001010891	20.9043	26.683
NM_001010890	17.4095	20.4735
NM_001010893	62.4013	76.8038
NM_001010892	41.8472	47.681
NM_001010898	3.86365	3.74637
NM_001003787	77.3213	81.0096
NM_007009	12.5954	13.2457
NM_014008	92.8369	93.6137
NM_014009	80.0933	82.3207
NM_014007	14.4513	17.423
NM_014002	82.3893	84.1825
NM_014003	91.9105	92.3071
NM_014000	87.7824	90.1444
NM_015351	52.6862	57.9669
NM_007103	89.1125	89.3239
NM_015353	84.1651	85.3784
NM_015352	40.8609	48.1747
NM_015355	48.1819	56.0066
NM_015354	90.8792	93.6947
NM_007102	18.7544	30.4478
NM_015359	77.8358	82.099
NM_015358	63.2764	72.2332
NM_018584	65.6398	72.6944
NM_007101	76.8112	77.0218
NM_002229	86.9849	88.4696
NM_002228	70.9235	72.6424
NM_000332	67.1772	75.1123
NM_002221	90.0262	91.1943
NM_002220	82.6436	85.2318
NM_002223	73.5492	80.1723
NM_001166137	29.4024	38.9351
NM_002225	36.7958	39.9236
NM_001166131	64.2999	61.4304
NM_002227	89.128	93.4154
NM_002226	80.8004	82.3412
NM_001004060	91.8572	92.0989
NM_001004063	22.8854	26.3878
NM_007105	54.9426	61.6046
NM_001004067	90.2318	91.4888
NM_000336	78.4338	82.2974
NM_001163560	15.949	18.6837
NM_001163561	42.7319	41.8747
NM_018055	76.7227	77.927
NM_018056	89.9098	91.6146
NM_018051	87.1279	90.4213
NM_018050	34.0406	37.9478
NM_018053	77.4628	79.0456
NM_018052	93.8181	94.9013
NM_001177701	84.2598	84.4488
NM_001255980	80.9314	84.5431
NM_018059	80.7711	81.259
NM_018058	59.4844	55.3986
NM_001256185	78.1741	78.8819
NM_001256182	87.8557	91.397
NM_001142353	63.0157	67.5747
NM_001142355	83.9255	85.1146
NM_014911	22.4049	24.3323
NM_014912	47.7902	59.6678
NM_014913	73.1992	78.0003
NM_014915	63.6151	71.9997
NM_014916	78.5808	82.8191
NM_014918	66.7691	71.6409
NM_001005332	90.0764	92.4731
NM_001005336	85.1899	85.428
NM_001005335	88.5398	90.8786
NM_176801	88.0468	90.4536
NM_001005338	25.7269	31.741
NM_001005339	69.4368	72.7902
NM_176806	46.3683	48.3133
NM_001002814	48.9263	52.9769
NM_001206977	6.21959	6.24371
NM_001206974	79.2406	79.9011
NM_001288645	20.2932	22.7767
NM_001286550	30.8338	23.5756
NM_004319	18.2066	16.527
NM_004318	60.1487	66.5769
NM_001286556	81.7544	85.4666
NM_001141	30.4426	35.8709
NM_001140	9.06428	9.69943
NM_004311	52.4119	52.3561
NM_004310	43.3959	39.7834
NM_004317	93.5599	93.6408
NM_004316	2.89779	3.04407
NM_001147	14.2928	15.6627
NM_004314	38.9966	34.8302
NM_001201472	83.4679	83.4105
NM_001201477	56.1991	63.2582
NM_001001547	57.3221	63.9311
NM_001201479	76.1478	76.2648
NM_025029	60.4268	60.3719
NM_025027	66.3494	78.0113
NM_001146321	66.3608	74.5241
NM_024991	67.7437	71.743
NM_024997	19.1276	28.9169
NM_024996	72.7988	76.1946
NM_001289117	32.5643	29.1083
NM_001284341	81.2955	84.3148
NM_001289119	66.9826	70.7437
NM_001287603	90.2583	89.4917
NM_198887	34.4388	37.0354
NM_198882	32.1467	39.6109
NM_001161546	94.7489	94.9024
NM_145276	17.7063	19.4856
NM_145270	18.9542	27.1568
NM_145271	77.4878	76.6087
NM_145272	62.2291	63.1434
NM_145273	7.93752	8.27451
NM_001184783	64.2343	65.7225
NM_001184780	15.7066	19.8135
NM_001184785	73.1504	75.1703
NM_021828	14.7952	20.4165
NM_021821	68.9449	72.827
NM_021822	84.3836	84.7493
NM_021823	74.6917	74.5089
NM_021825	10.8274	13.4112
NM_021826	86.904	91.2492
NM_145858	68.8221	72.5763
NM_078467	88.124	90.0287
NM_001100916	58.2088	64.3583
NM_001100917	17.5104	21.0688
NM_001100915	47.1908	54.1469
NM_001100913	44.1359	44.4932
NM_001100910	59.9021	61.9694
NM_001109809_6		5.93583
NM_001286233	45.0803	45.6911
NM_001286238	35.7828	43.1455
NM_001105244	81.6538	85.6092
NM_001105248	36.6948	37.7064
NM_020880	16.3784	17.7305
NM_020883	79.3997	81.5336
NM_020882	32.3006	27.1729
NM_020884	75.4116	73.7158
NM_020886	45.7651	51.6868
NM_020888	86.287	88.3496
NM_001289930	27.4972	30.703
NM_001289936	84.4707	84.795
NM_001289934	86.5499	87.0162
NM_001287183	4.68675	3.56384
NM_181873	87.9577	89.9006
NM_181877	18.8783	19.0016
NM_005116	84.642	87.1613
NM_005117	21.9729	21.7691
NM_005114	68.0016	69.473
NM_058186	52.1332	59.1502
NM_058182	38.535	41.7685
NM_058181	80.9001	80.5839
NM_014619	22.4091	25.3157
NM_030639	42.6634	50.8561
NM_030632	48.5847	53.687
NM_030630	92.4993	92.4583
NM_030636	76.8512	78.2559
NM_006272	60.4875	64.7105
NM_021046	59.1776	62.3512
NM_021047	14.3966	15.8274
NM_021044	61.77	64.6035
NM_173518	8.099	8.47327
NM_173519	35.8545	37.171
NM_173514	58.3321	66.1459
NM_173515	81.2901	87.8718
NM_173516	25.6752	27.842
NM_173517	29.7917	36.1759
NM_173510	42.8951	53.7499
NM_173511	21.9551	27.4097
NM_021049	20.2524	27.5812
NM_001193388	44.734	45.7912
NM_201550	8.61066	8.66755
NM_201552	22.4992	17.4694
NM_201555	36.4859	46.1187
NM_201559	59.5809	66.6762
NM_003378	67.3215	71.0397
NM_175911	8.30305	7.69215
NM_003370	86.2672	88.8432
NM_175918	60.3983	63.8415
NM_001193630	13.1423	13.9388
NM_139321	81.2638	85.5543
NM_139320	48.3433	47.9013
NM_003377	65.0613	66.5226
NM_001042522	13.3445	12.814
NM_001042521	61.5144	70.0208
NM_198141	80.4829	82.6375
NM_001277053	73.6111	73.6656
NM_144668	65.383	64.5912
NM_144669	38.9058	50.8953
NM_198147	37.5046	39.8164
NM_144664	28.772	32.9899
NM_144665	44.5939	60.5433
NM_144666	91.5291	92.0457
NM_144661	28.1982	35.9846
NM_144663	17.9543	19.0502
NM_020319	84.82	88.7212
NM_020318	24.221	25.3523
NM_001197295	57.8733	65.9676
NM_001197294	86.1898	89.8199
NM_001197297	52.991	57.5696
NM_020311	74.1578	77.3602
NM_020310	87.7644	89.6494
NM_020313	78.6884	80.6222
NM_020312	88.5798	89.1399
NM_020315	89.1819	89.8287
NM_020314	75.1536	77.7449
NM_020317	74.0199	82.4103
NM_001113361	84.0549	86.2469
NM_201435	31.2277	33.1633
NM_001135937	26.3437	36.8048
NM_001278445	25.1789	25.3784
NM_001199654	78.8681	79.2766
NM_201431	9.33253	11.5154
NM_001242328_1		7.53296
NM_001303615	5.41578	8.57871
NM_003412	8.32367	10.044
NM_018217	84.4174	86.1018
NM_018216	92.5231	92.9575
NM_018215	20.0371	20.5082
NM_018214	68.673	73.1654
NM_018211	76.6687	84.6133
NM_018210	82.898	86.5452
NM_018219	64.895	69.071
NM_018218	89.6109	91.998
NM_001291951	59.0638	63.0313
NM_032569	84.1264	86.3837
NM_001256346	50.3877	56.3607
NM_032564	85.2545	86.3359
NM_032567	9.01692	15.8048
NM_032566	60.2756	61.5108
NM_032561	76.6084	78.1245
NM_032563	23.7705	23.1232
NM_032562	27.3423	41.3043
NM_001271641	75.7392	76.4226
NM_033380	80.6222	81.7443
NM_033386	91.9322	92.9245
NM_033387	87.9808	89.9257
NM_012351	15.4586	18.022
NM_033388	91.1168	90.3038
NM_012353	34.9983	30.6628
NM_032389	85.9106	86.3718
NM_005001	87.2954	87.3491
NM_005002	75.6127	77.7272
NM_005003	80.6219	84.2141
NM_005004	83.3665	84.4084
NM_005005	72.6311	72.7521
NM_005006	67.0549	69.5917
NM_005008	72.4165	74.9574
NM_032380	72.8063	77.6456
NM_032383	62.6172	70.354
NM_032382	91.0625	91.934
NM_032385	89.12	91.3742
NM_032387	82.5735	86.6219
NM_080476	80.0094	82.3705
NM_080474	6.51018	6.57133
NM_080475	3.66624	3.69706
NM_080473	38.3478	60.7217
NM_001789	77.9963	79.353
NM_001788	43.7647	47.0475
NM_001783	73.801	77.5892
NM_001782	80.2829	83.057
NM_001781	60.0412	66.0655
NM_001780	66.6367	68.9293
NM_001786	52.3475	56.3786
NM_001785	78.4859	80.6557
NM_174887	26.2295	29.4447
NM_174881	87.2483	87.0829
NM_001129727	83.9279	86.2289
NM_174889	79.807	81.052
NM_001011880	69.6964	67.9549
NM_001206847	54.9412	54.9309
NM_001257362	12.5874	21.7617
NM_004663	32.9973	38.7385
NM_004661	86.7551	90.5939
NM_002886	33.0693	36.7181
NM_004667	91.6576	92.626
NM_004666	7.66867	9.47175
NM_025228	81.6207	83.3961
NM_004664	82.484	82.3678
NM_025227	12.6546	20.0174
NM_004669	89.6979	90.5226
NM_004668	61.3363	66.3651
NM_025222	61.9236	69.6219
NM_001017395	61.7077	65.031
NM_025221	37.8443	47.0904
NM_000784	91.0191	92.0557
NM_000785	83.3408	82.1715
NM_000786	38.216	43.3638
NM_000787	43.4051	40.7227
NM_000780	4.05291	4.29827
NM_000781	53.0747	45.2053
NM_000782	10.6725	10.6524
NM_000783	20.5064	24.8457
NM_000788	50.2878	59.332
NM_000789	79.7001	80.4429
NM_016309	89.6496	90.0236
NM_016308	44.0277	56.4211
NM_016307	85.124	86.6159
NM_016306	84.41	85.7002
NM_016305	82.6138	84.0277
NM_016304	68.3949	72.0296
NM_016302	64.2972	76.8913
NM_001276451	18.0954	26.0385
NM_016300	5.51837	6.7726
NM_015962	44.1597	50.4249
NM_015963	83.8123	85.3773
NM_015960	80.0831	83.6435
NM_015967	46.2937	48.7744
NM_015965	90.5768	90.6645
NM_015969	85.4586	88.4656
NM_153809	4.77413	4.78424
NM_001015508	26.2505	31.7994
NM_001015509	80.1584	81.7501
NM_138448	57.9375	59.0746
NM_138447	57.521	62.2474
NM_138446	84.3433	87.32
NM_138444	52.5516	58.5341
NM_138443	70.6065	71.8417
NM_138442	66.9888	69.3237
NM_138441	73.9397	80.8608
NM_138440	93.0886	94.0584
NR_029512	95.4412	94.6126
NM_007313	92.9608	94.0816
NM_001164457	21.5483	26.2647
NM_007317	91.9578	92.691
NM_007314	17.7602	22.6824
NM_007315	76.6769	80.6575
NM_001164459	84.866	84.6777
NM_002927	22.8351	22.2013
NM_002922	69.2304	73.2469
NM_002923	84.9945	89.1349
NM_002921	18.2057	18.438
NM_145291	81.1843	82.3485
NM_002928	86.3209	89.7598
NM_002929	19.9198	22.4752
NM_001122979	10.5198	14.5879
NM_001080522	81.4323	86.2775
NM_001080523	22.7443	25.0614
NM_001080524	70.8201	67.8653
NM_001080525	32.5	38.0437
NM_001080526	35.8396	40.7929
NM_001080527	61.7249	60.2047
NM_001080528	53.0691	55.5145
NM_001080529	17.8706	21.3637
NM_001030287	75.9861	80.3555
NM_001030288	38.6088	39.5195
NM_001007214	31.2163	39.7549
NM_001001323	65.5338	71.7058
NM_001001325	20.5255	34.9472
NM_152447	42.5979	54.6855
NM_152446	71.5155	76.7086
NM_152445	21.9136	24.2308
NM_152444	19.5145	22.3302
NM_152443	59.9428	60.6201
NM_152442	21.2057	19.987
NM_152441	68.0121	69.699
NM_152449	64.7141	68.4866
NM_152448	5.14157	5.93617
NM_001281932	54.3974	60.377
NM_001257133	60.136	60.9552
NM_001123375	89.4929	90.2531
NM_001257137	35.6946	43.7496
NM_001123376	53.7437	55.602
NM_001256668	57.7236	61.1792
NM_001267723	92.3207	92.868
NM_001256663	39.3866	41.9702
NM_152997	64.4317	62.8664
NM_152996	47.0366	60.2892
NM_152990	38.1622	43.7061
NM_001127615	57.6172	62.8533
NM_001077351	85.5819	86.2998
NM_001077350	87.9773	88.9835
NM_001098635	43.2791	43.9589
NM_001098634	66.9582	69.5279
NM_001098637	89.5343	90.4484
NM_001004747	2.24829	2.24829
NM_001004740	11.6034	14.0295
NM_001004741	15.523	25.8729
NM_001098633	82.9131	84.6381
NM_001004743	28.3868	21.4096
NM_001004748	26.6794	23.454
NM_001004749	15.016	28.0523
NM_015140	91.9206	93.0535
NM_015141	77.6562	85.1681
NM_015143	78.9368	82.4651
NM_015144	77.0032	84.0012
NM_015146	79.6062	82.2216
NM_015147	33.3569	39.1907
NM_015149	71.146	79.4921
NM_001004297	21.1314	23.051
NM_001004298	19.0253	23.87
NM_001005163	64.8103	66.0574
NM_001005162	78.78	84.0773
NM_001005161	14.8642	22.2203
NM_001005160	5.74578	3.87691
NM_001005167	34.6034	34.5197
NM_001005165	30.0319	28.7312
NM_001005164	22.8214	23.6614
NM_001178111	77.9418	80.8534
NM_001005169	58.3346	61.5888
NM_001005168	22.2791	26.8778
NM_194435	22.2556	23.6563
NM_194436	84.8767	87.3976
NM_001282771	76.7712	75.2733
NM_001282772	50.322	58.2896
NM_001282775	4.38395	4.35602
NM_021209	58.8856	64.124
NM_021200	61.2374	65.0427
NM_021201	25.4005	32.718
NM_021202	89.5021	92.182
NM_021203	69.943	71.7633
NM_021204	57.0993	61.1086
NM_021205	61.4361	68.0905
NM_001099218	10.9945	15.9576
NM_001099219	33.4906	34.1734
NM_017966	88.9014	91.4771
NM_001142673	63.1331	64.0974
NM_001142674	60.5124	59.2705
NM_001286451	87.5973	89.1861
NM_001281482	87.5444	88.6815
NM_001286458	81.2791	83.826
NM_001286459	42.8676	46.278
NM_001001664	46.2446	57.6224
NM_001001665	14.9468	15.2502
NM_001001667	47.7243	44.2838
NM_001001660	59.0387	69.8642
NM_001001661	11.224	11.865
NM_001001662	83.3527	89.8843
NM_001001663	60.1876	55.7218
NM_001001668	6.49546	7.32284
NM_001001669	89.8187	92.5503
NM_002224	94.996	95.8463
NM_181471	35.0932	37.5265
NM_145331	52.0633	57.2512
NM_182920	80.8784	84.3753
NM_182922	29.1243	32.4065
NM_182925	84.3188	85.7901
NM_182924	94.2131	95.0958
NM_001302109	70.6266	77.7968
NM_001278587	16.2906	13.3883
NM_004508	59.901	64.247
NM_004502	66.1785	70.3338
NM_004503	81.2511	86.2296
NM_004281	86.0882	88.9447
NM_004506	62.2017	68.3807
NM_004507	30.2717	34.0645
NM_001004064	10.5485	3.90295
NM_198439	21.6638	29.0556
NM_198433	10.8504	14.1274
NM_001199828	52.0564	52.8958
NM_138282_6	13.3504
NM_181291	72.5712	78.4653
NM_001159380	76.9524	80.2037
NM_001159387	15.1109	15.1061
NM_001285486	8.19248	8.01656
NM_001136026	79.8446	81.3479
NM_001136021	62.2875	67.0549
NM_001136020	75.6814	75.8473
NM_001160408	86.8312	88.1185
NM_001024593	19.7492	20.0715
NM_001135789_2	35.9236
NM_001024596	11.0323	14.7453
NM_001024594	66.0909	65.1311
NM_001024598	25.1411	22.5389
NM_033141	13.9119	13.7451
NM_033142	50.2914	53.1399
NM_080678	61.1313	64.6559
NM_080670	87.9503	89.4777
NM_080671	18.9114	22.7002
NM_080675	7.82748	12.8715
NM_080676	29.7299	36.6553
NM_080677	82.1901	83.6755
NM_001277120	19.9894	25.9146
NM_001277126	7.63795	7.59311
NM_001277127	23.7493	27.5701
NM_001190441	18.5281	23.9653
NM_001190442	63.5668	69.9997
NM_001813	55.1401	67.8058
NM_001812	70.7868	77.5598
NM_001810	88.8829	89.4541
NM_001817	71.4107	75.9228
NM_001816	11.5755	11.9356
NM_001815	37.954	42.7428
NM_001814	77.6466	78.9058
NM_001819	41.308	41.7353
NM_001818	50.3408	52.7752
NM_020928	69.6392	75.0257
NM_020922	4.21521	5.07072
NM_020923	7.57894	10.0622
NM_020920	92.2674	94.0509
NM_020921	74.4335	75.1726
NM_020927	52.3765	58.4255
NM_020924	77.9274	84.3851
NM_020925	70.6511	78.8385
NM_001017438_1	19.1468	13.9241
NM_016141	64.405	72.0765
NM_016140	76.8089	78.9928
NM_016142	58.4914	65.4635
NM_016145	70.3984	70.144
NM_016144	52.435	61.6336
NM_016147	85.3465	87.9981
NM_016146	78.5159	80.083
NM_016148	64.0984	66.5312
NM_000603	78.3403	79.5336
NM_017814	88.2622	88.6364
NM_017815	87.2033	88.434
NM_017816	75.8823	80.2659
NM_017817	86.931	87.4462
NM_017811	64.3892	69.3478
NM_017812	74.3731	78.1132
NM_017813	44.0714	49.9441
NM_017818	90.0908	90.0228
NM_017819	69.6674	77.4703
NM_016497	87.2467	87.3228
NM_016496	33.1606	32.6038
NM_016495	74.856	78.1518
NM_016494	76.6233	76.7061
NM_016492	81.6517	82.1466
NM_016491	93.7598	94.4854
NM_016499	75.5995	74.7925
NM_016498	77.9495	78.1713
NM_001012515	25.9148	27.3223
NM_001012512	32.5441	24.521
NM_001130407	9.97	15.9066
NM_001130406	10.8372	9.19359
NM_001130405	7.52572	8.06714
NM_001130404	9.60031
NM_001306168	33.8876	35.8204
NM_001290079	7.26315	5.41945
NM_001290076	77.5961	81.298
NM_173491	13.6366	16.1762
NM_173490	67.3731	72.0514
NM_173493	3.26154	2.10708
NM_173495	2.85004	3.35562
NM_173494	9.6373	9.73667
NM_173496	18.5073	24.3521
NM_199420	72.06	81.2949
NM_199421	20.6146	27.8191
NM_199427	86.7547	87.4558
NM_178861	82.0944	83.3741
NM_178863	85.1495	85.2915
NM_178862	67.3041	79.269
NM_178864	14.4035	17.9757
NM_178868	64.6852	68.1801
NM_001300868	83.4165	83.4723
NM_173728	86.1603	90.2516
NM_001300864	45.101	43.5145
NM_001042480	30.913	33.5378
NM_001042483	67.7699	67.0445
NM_001300860	44.8415	50.2153
NM_001300862	82.3171	83.3405
NM_003509	87.6923	88.8346
NM_003508	50.8086	55.1374
NM_003503	63.9768	67.8211
NM_003502	94.2125	94.6562
NM_003501	87.0024	89.3211
NM_003500	89.5597	89.5681
NM_003507	78.3313	83.2644
NM_003505	80.9029	84.0074
NM_001001722_1	5.69874	6.42857
NM_001166347	81.4479	84.1666
NM_005900	60.0578	68.271
NM_001256067	88.3943	88.0268
NM_005904	73.9113	76.2136
NM_005907	57.0635	66.0699
NM_005909	80.6021	84.4722
NM_001190839	35.5867	36.1596
NM_001291858	82.4928	86.1765
NM_032486	32.3688	38.4987
NM_032487	72.3438	76.9311
NM_032484	89.1132	91.04
NM_032485	34.8351	42.7943
NM_032482	93.2526	93.8034
NM_032483	81.5888	83.6754
NM_032488	68.77	67.9623
NM_032489	81.0805	82.1874
NM_031288	79.0217	79.5
NM_031284	83.1194	84.9573
NM_031287	83.9302	84.7605
NM_031286	64.5231	64.5879
NM_031281	35.2655	33.5859
NM_031280	86.4419	86.2871
NM_031283	84.1957	86.2325
NM_031282	7.07805	8.95061
NM_032735	12.1986	10.7949
NM_032737	91.8664	92.1408
NM_032730	19.6863	21.3605
NM_032731	33.8376	37.6585
NM_002673	94.822	95.9817
NM_002670	46.871	53.264
NM_002676	90.0582	90.6368
NM_002677	6.50743	9.26541
NM_002674	47.2928	50.1893
NM_001039362	59.5366	60.8765
NM_001039360	84.9827	87.8981
NM_001039361	12.7748	7.47541
NM_015439	70.8915	75.1922
NM_015431	11.7521	12.4226
NM_015434	26.1099	36.4881
NM_015435	51.4144	64.866
NM_015436	11.5232	18.0844
NM_203390	58.6298	70.5315
NM_052909	5.11916	5.13864
NM_052905	76.8562	85.894
NM_052904	4.44278	5.71376
NM_052907	3.58977	3.90987
NM_052906	35.2697	38.731
NM_052903	15.7212	15.3389
NM_052902	92.0239	92.3261
NM_170604	13.9796	14.4167
NM_170607	70.7641	70.6369
NM_170606	84.5852	89.4188
NM_170600	74.8674	77.2135
NM_003265	67.1253	78.6737
NM_033468	28.1997	33.9951
NM_033467	29.9764	32.0125
NM_003268	47.5687	62.0107
NM_001378	46.2313	51.6334
NM_001376	95.561	96.6526
NM_001374	88.0525	85.962
NM_001375	48.359	54.5383
NM_001372	21.6522	25.2175
NM_001373	43.6228	52.9695
NM_001370	48.9043	60.9281
NM_001301650	85.2264	85.5432
NM_004962	59.986	64.4924
NM_174963	54.5881	57.4406
NM_001146171	15.8486	17.9849
NM_001039966	87.1438	85.9837
NM_000594_6	2.68657
NM_000594_7	9.09807
NM_000594_1	6.00304
NM_000421	37.0641	36.1897
NM_000420	61.0649	58.2912
NM_000423	16.4301	18.424
NM_000422	89.5339	89.6909
NM_000425	55.7593	64.7032
NM_000424	82.5088	82.7433
NM_000427	23.8859	28.1275
NM_000426	87.5888	89.4134
NM_000429	41.4928	46.8231
NM_000428	83.4241	85.8664
NM_014321	21.4549	23.8477
NM_003990	6.15011	6.37862
NM_006743	40.1046	44.1
NM_003992	90.0125	91.064
NM_003993	84.7069	84.8917
NM_006747	92.058	93.0431
NM_006744	84.7525	85.4921
NM_006745	20.679	25.4232
NM_003998	86.4431	88.257
NM_003999	40.4592	49.3435
NM_153631	64.3096	66.8854
NM_006749	84.0462	85.3347
NM_153635	28.6734	33.5387
NM_153634	59.727	67.4173
NM_001165937	77.6942	79.3173
NM_001165931	23.7496	27.3396
NM_001100396	10.5207	14.1864
NM_001277304_1	7.76526	9.35273
NM_001167575	43.8067	51.0708
NM_001127380	16.7018	17.6947
NM_001127385	9.58445	7.5067
NM_007294	17.445	20.53
NM_007292	37.8775	42.1694
NM_001282150	55.252	58.2141
NM_001166621	85.732	86.5777
NM_001206641	44.64	52.7991
NM_004313	80.3962	80.6379
NM_001042388	11.9893	27.9556
NM_004312	78.1109	83.4295
NM_001143	6.23441	6.23441
NM_001252597	17.3397	15.8763
NM_001145	69.8551	69.2813
NM_001144	84.3913	86.6358
NM_004315	61.9825	69.3258
NM_001144944	73.6704	72.6573
NM_001146	39.8894	44.7039
NM_014420	45.949	50.0289
NM_014421	49.5655	57.2869
NM_014423	64.7203	76.3356
NM_014424	72.5117	72.1418
NM_014425	88.6686	89.855
NM_014427	84.049	82.5035
NM_014429	3.74303	5.14954
NM_182688	46.8435	49.6827
NM_022476	58.9386	67.2621
NM_022474	65.7884	72.5485
NM_022475	55.3078	63.7006
NM_182680	22.1421	24.4211
NM_022478	87.1922	87.0499
NM_022479	72.6388	83.6914
NM_182684	31.1144	31.4075
NM_182687	78.988	80.718
NM_006398_5	21.7172
NM_006398_1	9.19192
NM_001033045	20.3937	22.6418
NM_001178090	48.5592	54.5687
NM_032472	33.1297	44.4096
NM_001101391	83.7388	83.8955
NM_001282634	70.4667	70.909
NM_001282630	88.073	89.6164
NM_172037	36.9082	43.9529
NM_001288779	15.1089	13.1978
NM_001288776	87.375	88.0394
NM_001288774	20.2858	21.6702
NM_001288773	47.5566	53.2022
NM_001135170	52.1423	63.5676
NM_001303460	76.9305	76.2682
NM_001242500	76.2314	77.8699
NM_001242507	10.4729	16.4801
NM_001303468	29.8597	34.389
NM_001199938	20.6106	18.9744
NM_001130528	45.5976	51.7796
NM_001130520	13.9498	15.8715
NM_001130524	88.7313	89.9576
NM_001142733	58.3072	66.3205
NM_001272086	44.2838	39.8768
NM_001265602	69.7588	72.5953
NM_024869	82.3521	84.6369
NM_024867	54.2742	58.8913
NM_024865	16.5164	17.6445
NM_024864	92.9669	93.4939
NM_024863	71.3289	71.2004
NM_024861	19.7027	20.0001
NM_024860	83.9728	87.517
NM_175569	24.1014	29.3244
NM_001286646	79.0703	79.8146
NM_001286643	74.5854	75.2654
NM_001014839	91.1365	91.5066
NM_001014831	86.2899	85.9805
NM_001102603	53.7851	59.331
NM_001102608	40.0283	52.411
NM_001204818	73.1891	77.0874
NM_001204811	30.2297	31.0953
NM_001204817	60.9766	64.6959
NM_001204814	82.5103	86.7592
NM_032138	74.8889	78.6202
NM_032139	90.6253	91.6624
NM_032136	12.7578	16.2343
NM_032137	21.0055	22.8784
NM_032134	86.9691	86.9421
NM_032135	9.76222	13.4677
NM_032132	20.3372	26.9543
NM_032133	73.7528	71.7323
NM_032130	72.2531	72.4652
NM_032131	43.1535	45.0482
NM_001271702_1	6.47978	8.25123
NM_001039567	43.6109	43.2892
NM_001039569	31.6722	32.8473
NM_079421	79.6397	82.2526
NM_079420	19.3723	16.1217
NM_033261	64.3505	66.4618
NM_033260	79.9543	85.2635
NM_033262	11.2092	12.0384
NM_001015049	48.3665	55.8108
NM_033266	7.39988	7.36491
NM_001305173	30.9402	32.5371
NM_001109659	24.3399	18.0982
NM_173860	15.9298	26.8628
NM_004522	25.8425	34.342
NM_001190764	92.9585	93.7286
NM_001190765	21.6401	23.8666
NM_001190766	44.0603	32.8018
NM_001014796	90.5384	92.5124
NM_001014797	27.4761	31.2356
NM_001014794	90.3883	90.3524
NM_001195279	29.4297	30.9461
NM_001195278	35.9505	44.6852
NM_022361	33.9005	34.1321
NM_001195272	6.29051	5.67589
NM_001509_1	8.09349	8.12722
NM_001161630	37.6401	46.8111
NM_004528	48.0045	51.7771
NM_022365	82.2025	88.1511
NM_172374	73.0145	74.2102
NM_172373	67.1728	71.8358
NM_001193308	89.9311	90.1398
NM_001012303	15.1197	20.8763
NM_001012302	90.6429	91.4732
NM_001012301	56.1383	50.0495
NM_001193301	85.8388	86.9619
NM_001040425	73.4825	76.304
NM_001040427	73.2651	73.8537
NM_001040429	62.1838	66.9063
NM_001003701	58.9872	58.9195
NM_001003702	65.8778	71.1504
NM_013227	74.7873	77.1966
NM_001303103	82.5084	86.8433
NM_001303100	55.2963	59.0726
NM_001303106	55.5958	61.5444
NM_001303107	53.5411	60.6349
NM_001081003	82.2579	85.2526
NM_138804	5.6968	5.90762
NM_001256456	87.8298	88.0533
NM_014623	84.4443	84.83
NM_014621	82.8437	85.9525
NM_014624	62.2595	61.4059
NM_014625	16.6503	14.6398
NM_003718	65.7325	74.4904
NM_003719	50.2208	58.5394
NM_003712	83.6019	86.2282
NM_003713	76.4837	79.1301
NM_003711	74.4449	77.2323
NM_003716	45.4219	52.3178
NM_003717	85.4893	84.8998
NM_003714	65.4228	68.7717
NM_001197104	88.5446	90.6395
NM_001197107	40.5378	43.792
NM_018502	86.6377	86.3496
NM_018509	82.656	85.658
NM_001242327_2	11.2805
NM_014999	17.8463	22.1853
NM_001242327_1	5.2103
NM_001242327_6		24.5876
NM_000226	15.0837	18.8838
NM_014991	79.2789	84.0078
NM_014992	69.2337	76.2822
NM_014997	80.4273	86.248
NM_005710	89.5431	88.5566
NM_005711	51.633	59.6676
NM_000224	92.3203	93.0129
NM_005715	18.4591	22.8622
NM_005716	87.055	88.2238
NM_005717	45.7548	65.0751
NM_005718	69.6916	71.0389
NM_032673	86.4704	86.34
NM_000222	59.9064	65.9401
NM_176881	48.7373	58.1468
NM_176883	65.9987	70.1473
NM_176882	54.6498	48.4929
NM_176885	89.9156	91.9519
NM_176884	70.3762	78.0549
NM_176887	78.5731	81.5292
NM_176889	27.7768	35.0657
NM_176888	88.2674	91.9313
NM_019052_3	3.88571
NM_001037225	24.3159	27.4114
NM_018460	78.648	81.7452
NM_001040168	85.0391	86.6612
NM_001304345	15.8792	17.1044
NM_001304347	84.9459	87.1967
NM_001304342	87.4228	89.0776
NM_004391	8.85447	9.0484
NM_004390	91.5515	91.5408
NM_004397	80.4911	84.42
NM_004396	55.902	61.466
NM_012240	78.239	79.4364
NM_004394	86.4627	88.1783
NM_004398	80.3445	85.3292
NM_001164165	78.9507	83.5766
NM_000671	63.2861	67.8858
NM_000673	8.73351	9.47
NM_000674	66.7428	64.9107
NM_001164160	68.965	76.1058
NM_000676	19.6387	24.473
NM_000677	64.3096	65.1936
NM_000678	55.7996	62.1218
NM_000679	68.3955	74.2343
NM_001205301	59.6044	65.909
NM_001013694	91.5244	93.0666
NM_004979	86.5323	87.8761
NM_004978	83.9372	83.9092
NM_004977	84.2174	84.9538
NM_004975	62.8444	66.6879
NM_004974	37.475	45.458
NM_004973	81.4963	82.0449
NM_004972	59.4426	70.9977
NM_004970	73.7843	75.0642
NM_001243168	26.8624	32.4366
NM_006537	44.5309	52.623
NM_006536	24.3115	29.5318
NM_006530	53.0713	63.9774
NM_006532	86.3263	88.7484
NM_001202548	39.6999	42.544
NM_006539	1.89763	1.89956
NM_001206652	26.4894	31.2969
NM_001127221	15.02	13.2502
NM_001127229	90.5398	90.781
NM_001127228	72.6066	77.7607
NM_000544_1	1.97654
NM_001271838	60.3391	61.1709
NM_001271830	76.7408	75.2791
NM_001271833	76.9252	81.4639
NM_001271837	42.3791	50.0076
NM_001281774	76.5398	77.8012
NM_183337	77.373	81.7215
NM_152289	22.914	27.2966
NM_152288	87.7163	90.335
NM_152285	89.3881	90.7554
NM_152284	19.3061	23.4971
NM_152287	27.0595	24.9481
NM_152281	52.1179	57.4367
NM_152280	20.5503	23.6485
NM_152283	87.5968	89.4297
NM_152282	50.3661	50.2338
NM_001001290	73.5961	75.235
NM_001100631	16.8409	10.5875
NM_001034915	69.8374	73.691
NM_001135211	23.5601	24.4673
NM_198696	42.9668	59.1702
NM_152829	38.3238	44.8866
NM_201263	67.796	80.1603
NM_201266	86.0991	89.9694
NM_201269	68.0097	72.1461
NM_182524	23.0585	27.3143
NM_182527	41.8526	39.4232
NM_182526	87.2794	88.3972
NM_182521	5.10317	6.33988
NM_182520	85.8895	83.0339
NM_182523	69.8853	73.0314
NM_182522	5.9623	6.82316
NM_001135216	52.727	56.9035
NM_182529	14.1874	15.7903
NM_182528	15.2577	27.6997
NM_173595	89.2176	90.1292
NM_173596	63.2006	59.5122
NM_173591	22.7995	23.7322
NM_173593	90.8439	93.8093
NM_001287813	4.32839	5.70354
NM_001287812	28.8096	27.7493
NM_001287810	84.8399	86.9357
NM_001135816	60.5381	64.3264
NM_001199014	75.2609	78.3203
NM_001199018	47.9526	55.2595
NM_172171	77.147	80.6593
NM_172177	40.0208	47.6007
NM_020390	8.73641	10.2596
NM_020393	15.7892	17.9032
NM_020395	84.6353	85.6608
NM_020399	62.7066	73.5479
NM_020398	30.5267	29.3369
NM_144598	84.1319	85.0145
NM_144599	67.8654	72.894
NM_144593	60.7168	63.1279
NM_144590	11.9222	13.3096
NM_144591	44.4574	49.2034
NM_144596	58.7425	64.142
NM_144594	54.476	55.1854
NM_001289417	57.9457	56.3831
NM_001289412	75.1241	83.2584
NM_002023	75.1658	77.2592
NM_002022	76.9265	82.595
NM_002021	47.6122	49.1745
NM_002027	76.1173	84.7162
NM_205545	69.4973	61.0877
NM_002024	39.215	55.2366
NM_002029	87.7676	87.7872
NM_002028	82.3881	83.5984
NM_001242713	72.7827	72.785
NM_001039152	12.9415	10.3397
NM_001003895_1	6.55068	3.8055
NM_052941	32.5558	36.5593
NM_052942	20.5261	23.3858
NM_001029859	13.8661	16.4013
NM_001029858	6.14516	6.29092
NM_001114636	70.0635	71.4496
NM_001114632	85.612	85.1411
NM_001114633	83.4821	83.4449
NM_207372	16.0731	14.622
NM_207373	46.7712	39.6523
NM_207370	91.4061	93.5672
NM_207371	5.61492	5.81843
NM_207377	51.6547	54.7075
NM_207374	15.0914	18.3959
NM_207375	24.6043	24.764
NM_001025290	32.5985	30.9207
NM_001025295	75.4618	76.5281
NM_005553	68.6371	74.2439
NM_005556	89.4622	89.0944
NM_005557	79.3079	78.804
NM_005554	77.4296	79.2727
NM_005555	63.0875	62.6127
NM_005558	79.921	81.8429
NM_005559	72.7977	77.9336
NM_001271318	71.4816	76.1347
NM_001145460	43.258	49.4451
NM_001145463	34.2942	36.1147
NM_001145465	11.8535	12.1994
NM_001145466		12.7142
NM_005089	89.7843	91.3587
NM_005080	79.0485	82.6801
NM_005082	88.3931	89.6226
NM_005085	86.4825	88.4149
NM_005086	54.6761	62.0639
NM_032301	93.5828	93.6977
NM_032300	67.1683	67.6671
NM_032303	54.7429	61.1138
NM_032305	86.2006	88.8223
NM_032307	31.4415	32.9112
NM_032306	55.6877	55.6843
NM_032309	82.3469	82.7813
NM_001159279	18.9774	19.3567
NM_033655	58.3131	62.7741
NM_033656	66.6893	73.7303
NM_001278694	9.17323	9.83195
NM_001278699	82.6312	81.9129
NM_138371	81.8906	83.4357
NM_138370	85.3301	87.3629
NM_138373	64.8766	68.1761
NM_138375	77.2527	79.5368
NM_138374	40.1658	51.8889
NM_138376	88.2026	89.5871
NM_138379	44.6325	52.5921
NM_138378	13.6092	14.2148
NM_001702	79.0219	80.2262
NM_001701	10.5489	10.4842
NM_001700	52.889	53.9915
NM_001707	83.8179	85.2887
NM_001706	71.5057	76.341
NM_001704	38.5375	43.9891
NM_001018072	54.1454	59.9806
NM_001018071	21.9398	21.6255
NM_001708	69.6606	66.6327
NM_001018077	54.4361	59.9087
NM_133494	45.3298	57.4146
NM_133497	84.2719	83.3301
NM_000071	86.2942	85.7573
NM_000076	80.2989	83.4687
NM_016382	33.9165	35.1993
NM_000074	9.9053	10.986
NM_000075	60.6855	66.5361
NM_197947	24.0479	25.555
NM_197941	69.1325	69.2145
NM_133498	84.734	83.2708
NM_016388	40.914	43.017
NM_001308127	31.008	37.5532
NM_001308126	5.74847	8.08991
NM_001308120	64.3132	72.939
NM_001308123	77.9543	79.6019
NM_001308122	81.0871	84.9844
NM_182702	59.2122	62.5895
NM_001161465	87.0131	87.3003
NM_001042762	57.4507	62.122
NM_019839	89.6048	90.2361
NM_001025930	72.8463	72.0443
NM_001199758	45.4616	48.2817
NM_032889	90.5845	91.739
NM_001199752	64.6313	63.3159
NM_032883	69.8017	73.9098
NM_032880	81.9487	85.0508
NM_032881	86.7022	87.5009
NM_001199756	65.7367	75.3793
NM_001199757	45.2565	50.9001
NM_032884	5.62061	4.61863
NM_032885	90.5566	91.1499
NM_003039	78.0481	79.5234
NM_003038	79.1198	83.2315
NM_006049	80.969	81.6602
NM_006045	89.5047	93.1821
NM_006044	93.3391	93.3712
NM_003031	61.9408	69.1461
NM_003030	32.07	38.0634
NM_006041	9.39836	10.8005
NM_006040	2.53828	2.72036
NM_006043	73.0778	78.5607
NM_006042	50.358	52.8273
NM_001017528	80.3483	81.6657
NM_001128928	77.5325	79.8821
NM_001017520	6.28375	7.64798
NM_001128922	92.9664	94.5878
NM_001017524	34.685	34.9026
NM_001017526	53.1993	47.3816
NM_001128926	32.2159	32.1571
NM_001123041	61.9867	62.3698
NM_001123040	22.0408	22.2696
NM_001257207	26.6221	30.4996
NM_001037804	44.7917	47.5373
NM_001037806	92.8586	93.7547
NM_001098507	77.7544	83.9566
NM_001098504	82.2452	85.5653
NM_013388	93.4193	94.0975
NM_013389	5.58192	6.71388
NM_013385	90.4331	92.3571
NM_001306094	60.3793	64.8833
NM_001306093	25.4575	31.2956
NM_013381	32.3042	37.9349
NM_001306091	48.2414	57.5772
NM_001289933	88.2149	88.0507
NM_001252499	40.715	44.7497
NM_002348	47.4774	49.7134
NM_002349	11.159	14.633
NM_001166279	72.3485	75.1336
NM_002343	76.9927	77.7382
NM_002341	13.5498
NM_002346	91.8922	92.6249
NM_002344	63.4887	54.7262
NM_002345	58.4694	62.3585
NM_001256552	86.9814	86.1608
NM_018717	80.3132	83.7379
NM_018714	91.9437	93.2331
NM_018715	87.8991	88.9116
NM_018713	15.7356	18.3698
NM_018710	39.8851	42.7977
NM_018711	8.87636	8.95566
NM_018718	42.3218	46.5219
NM_001282442	16.1701	16.5349
NM_001282441	78.9545	79.6788
NM_001282447	50.92	56.0368
NM_001282446	8.35676	8.6152
NM_001282444	82.3921	83.9194
NM_001163735	83.2392	84.2682
NM_001164586	54.7518	61.6667
NM_014815	82.3348	82.6614
NM_001030055	48.926	56.3075
NM_001005479	30.5215	22.9039
NM_014810	78.4031	85.3721
NM_014813	43.0973	47.3958
NM_014812	72.9957	76.4136
NM_001005474	62.3333	66.2611
NM_014819	64.7611	72.9207
NM_014818	24.7858	25.6109
NM_001005473	2.67617	2.74764
NM_001099294	77.2944	80.0869
NM_012419	55.5863	58.6357
NM_001099293	16.6828	21.3884
NM_012413	65.6836	67.9028
NM_012412	58.2041	61.202
NM_012410	88.8794	89.8097
NM_012415	69.7163	72.123
NM_012414	68.4958	75.3874
NM_001172133	79.8831	83.2943
NM_001068	77.5713	84.7902
NM_001069	86.5583	87.0775
NM_001201536	19.9218	23.4367
NM_001063	75.5241	74.5341
NM_001060	20.8273	20.8087
NM_001066	58.2925	62.6072
NM_001067	81.3876	85.3266
NM_001065	90.6271	92.3035
NR_027291	13.1801	13.2867
NM_001164824	27.8791	29.3974
NM_003921	34.9769	41.9963
NM_006732	82.9732	87.2363
NM_006875	84.0334	87.4842
NM_006876	89.663	92.0476
NM_006877	89.3979	89.9994
NM_001164829	31.3326	33.5622
NM_006872	31.4568	39.7201
NM_001037582	19.8683	21.187
NM_001142548	83.6169	84.4133
NM_006737	15.756	15.0994
NM_001142541	70.8271	73.8852
NM_020153	86.6325	88.022
NM_020152	26.7516	28.9696
NM_020151	86.1781	89.124
NM_004586	27.6337	36.4251
NM_020156	12.1591	20.4307
NM_004584	88.3368	87.6953
NM_020154	82.2955	83.5099
NM_004588	6.26777	7.22839
NM_001146041	25.6364	30.0049
NM_001001888	50.3633	47.8528
NM_001287763	56.6681	60.76
NM_001003954	33.3089	33.8956
NM_001332	15.9314	23.0733
NM_001333	13.5943	15.0822
NM_194283	16.4453	19.5258
NM_194282	24.5639	29.2357
NM_194280	87.958	89.0171
NM_194287	37.4915	43.2652
NM_004126	73.604	81.0008
NM_194285	15.8877	20.4194
NM_194284	81.121	85.5044
NM_001336	87.9518	87.9933
NM_001184866	11.818	13.4352
NM_001287491	82.3627	86.7742
NM_001287490	63.9649	66.4927
NM_001287497	19.4005	23.2307
NM_007055	36.4726	39.8473
NM_001285404	75.2104	77.9239
NM_007056	85.2149	86.0496
NM_007051	82.8876	88.1113
NM_007053	75.7436	78.187
NM_007052	12.0443	11.691
NM_007059	77.9131	78.2285
NM_007058	43.2694	45.4315
NM_001243288	76.8048	80.2157
NM_001145668	14.2711	15.7674
NM_001145661	79.4098	81.3692
NM_001145665	77.4108	83.0362
NM_001145664	58.0023	66.8495
NM_001128635_1	2.18897	8.01527
NM_001286175	65.5207	75.4109
NM_001203260	21.3637	24.3206
NM_152326	91.1236	91.8043
NM_152327	34.6828	37.234
NM_152325	19.4988	16.3966
NM_152323	42.8457	50.0068
NM_152320	83.3312	86.6139
NM_152321	39.2169	42.1783
NM_001185056	20.0832	22.3658
NM_152329	56.8948	65.6549
NM_022142	14.5463	10.7642
NM_022143	88.2473	89.7596
NM_022140	51.2384	66.4765
NM_022141	54.6231	55.6669
NM_022146	39.1526	47.5122
NM_022147	77.9651	83.2186
NM_022144	43.2714	47.7323
NM_022145	42.2553	49.7692
NM_022148	14.0187	15.4491
NM_022149	83.2626	87.1613
NM_001004465	19.2016	19.3221
NM_001004464	5.07479	17.931
NM_001004467	18.2235	19.2786
NM_001004466	17.3667	10.7068
NM_001004461	20.4662	19.0997
NM_001004460	63.6417	59.0454
NM_001004463	22.0038	20.7997
NM_001004462	25.5407	22.1688
NM_001004469	29.0562	20.6237
NM_001242901	73.1178	74.2872
NM_001207023	11.7011	11.7976
NM_001207020	65.8175	59.9483
NM_001207025	61.7959	66.3862
NM_001130483	69.8459	74.9052
NM_134263	85.7822	85.8129
NM_134261	40.3916	44.9009
NM_199136	52.3856	53.8355
NM_199135	49.6405	54.3939
NM_004159_6	6.5698
NM_199138	3.64087	4.0078
NM_134268	86.0241	87.4193
NM_017678	31.0783	36.0995
NM_021729	91.5348	92.1151
NM_017670	70.7193	70.6658
NM_021722	46.9895	54.0441
NM_017672	26.3644	30.9506
NM_017673	67.81	76.071
NM_021727	91.7669	92.3594
NM_017675	48.1303	44.9059
NM_017676	10.6674	12.5474
NM_017677	76.8461	78.9011
NM_001135998	50.3191	50.5291
NM_001135999	90.7629	91.6759
NM_001135993	19.9781	22.9679
NM_001135995	7.4296	10.8224
NM_003239	89.2614	91.0873
NM_003235	77.5963	78.2238
NM_003234	74.3355	80.6035
NM_001104925	62.0115	69.7241
NM_003236	67.3792	72.0358
NM_001042403	13.1484	22.8779
NM_175743_1	5.62307	11.0622
NM_001135662	37.5045	40.2868
NM_001099857	84.4435	84.4402
NM_139174	22.1059	24.6993
NM_139175	67.8027	73.5451
NM_003581	86.554	89.0079
NM_139177	84.8837	87.953
NM_139170	71.7843	74.097
NM_139171	17.0605	18.0578
NM_003585	90.4005	91.8151
NM_003584	62.6898	68.5658
NM_006193	2.24424	2.16108
NM_003589	77.4327	80.4
NM_003588	71.4031	79.0774
NM_139178	91.3439	92.1886
NM_139179	90.517	91.2649
NM_020459	17.9139	22.9244
NM_001099850	3.49057	1.46226
NM_020452	68.0814	72.5741
NM_020453	73.5512	77.5104
NM_020451	76.0808	75.6019
NM_020456	25.473	27.2184
NM_020457	90.8539	92.4992
NM_020455	61.295	69.665
NM_002188	29.5847	23.8237
NM_002184	51.0827	61.5498
NM_002185	78.4647	83.5803
NM_002186	10.7976
NM_001278522	11.8807	11.7715
NM_002180	92.0859	92.496
NM_001278524	61.1534	68.6436
NM_002183	3.27485	12.0468
NM_001174136	19.3437	20.9865
NM_001265596	8.98305
NM_001265597	69.2573	73.1992
NM_032408	91.292	92.4894
NM_032409	83.2023	85.3389
NM_032403	86.4021	87.2719
NM_018158	72.443	77.0264
NM_018159	36.2952	40.1611
NM_001145348	84.4586	83.1332
NM_001145349	76.9366	80.8819
NM_018150	55.8944	56.5409
NM_018151	67.1574	71.4726
NM_001145346	42.7775	46.4527
NM_018154	89.6891	89.5259
NM_018155	53.2757	66.4336
NM_018157	72.3148	77.1449
NM_001105079	88.6448	90.0509
NM_001190259	50.5556	55.1682
NM_005325	83.8492	86.2373
NM_005324	48.7698	55.9977
NM_005327	72.948	74.3966
NM_005321	91.1321	92.0822
NM_005320	89.883	89.8714
NM_005323	68.7309	73.5045
NM_005322	92.4842	93.0311
NM_005329	82.0706	82.0154
NM_005328	30.408	35.5979
NM_001112741	25.6616	26.3137
NM_003372	58.5072	71.8686
NM_012163	86.2993	86.9309
NM_012162	90.3532	90.2673
NM_012161	68.6107	73.7926
NM_012166	92.4441	92.9511
NM_012164	32.4281	39.3002
NM_003374	78.1743	80.843
NM_012168	75.3796	76.7313
NM_001193636	62.5516	62.4205
NM_001277303_1	8.34614	4.56432
NM_170685	65.353	67.5831
NM_206920	95.0669	94.4874
NM_206922	78.3873	76.2726
NM_206923	56.6379	58.685
NM_001301302	86.3387	86.8863
NM_001512	81.7067	85.1926
NM_004745	8.6689	12.1393
NM_001510	4.4203	7.0769
NM_001511	54.5407	60.488
NM_001516	30.1762	33.8623
NM_004741	80.0171	84.3107
NM_001514	67.0554	69.2083
NM_001515	33.077	36.779
NM_004749	68.5106	73.0666
NM_001909	86.8496	87.9078
NM_001278064	5.71007	5.88365
NM_001278063	2.8582	3.17126
NM_016261	15.4371	16.5154
NM_016262	59.4487	64.5119
NM_016263	84.2434	85.2806
NM_016267	44.5838	68.6311
NM_016269	67.2102	74.2758
NM_001111101	60.7227	63.8341
NM_080389_1	56.7769	45.7945
NM_007217	67.965	73.6016
NM_007215	78.2272	80.789
NM_007214	26.529	35.9755
NM_007213	87.1508	87.3507
NM_007212	49.7418	56.7354
NM_007211	26.0608	28.7948
NM_007210	33.0123	34.8225
NM_007218	62.9955	72.2123
NM_003918	43.9405	52.6051
NM_003919	71.3782	74.857
NM_003910	84.0323	84.3664
NM_003913	57.4162	68.9883
NM_003914	13.3589	14.1696
NM_001308353	76.9104	77.1728
NM_003916	42.642	52.2414
NM_001308351	36.9456	48.1857
NM_024721	74.1021	77.5753
NM_001164664	74.0466	77.4847
NM_001164665	24.9375	25.4315
NM_024725	65.6187	70.7423
NM_001310138_1	3.96947	32.6581
NM_198149	69.7576	69.5439
NM_006510_5	10.6372
NM_006952	12.3368	12.9303
NM_001080779	76.6967	78.5917
NM_001080772	7.82141	9.37302
NM_001139501	14.2298	17.071
NM_153018	50.1592	58.1791
NM_153015	29.5863	33.7409
NM_014138	62.1369	61.3703
NR_027141_1	5.42481	4.34783
NM_139239	87.5429	88.5666
NM_001173393	37.7338	30.6671
NM_152658	73.1414	73.7404
NM_001256742	76.3963	79.9516
NM_152657	86.9798	87.3608
NM_152654	26.8732	27.1082
NM_152655	46.8723	51.8883
NM_001256749	29.6605	38.7277
NM_152653	66.1345	71.536
NM_001037637	65.2958	65.3596
NM_001037633	83.0221	84.2871
NM_001638	17.0494	17.2433
NM_001635	59.3938	69.5006
NM_001004699	11.553	24.1933
NM_001632	7.25326	7.69013
NM_001631	12.843	19.5999
NM_001004694	29.8056	35.4801
NM_004825_1	7.68102	9.90212
NM_001004693	10.8626	14.6455
NM_001178015	8.91129	7.49168
NM_001178010	78.1402	79.3152
NM_021221_5	22.4803
NM_001177676	89.8941	89.4629
NM_183005	23.2128	27.0618
NM_001101311	77.4565	78.5896
NM_032826	13.33	15.4238
NM_001163941	5.35783	5.43073
NM_021129	77.2563	80.7128
NM_021128	65.037	65.1148
NM_021127	45.8351	48.0774
NM_021121	85.5112	85.659
NM_021120	64.2877	65.597
NM_001476_1	21.0318	17.3333
NM_005365_1	6.80686	9.65091
NM_001141936	77.2917	75.7626
NM_001005207	84.4797	85.4592
NM_001005204	12.9032	19.3548
NM_001005205	8.19367	26.2482
NM_001005202	10.1171	19.8044
NM_001005203	20.7847	22.0692
NM_001005200	12.1406	26.8882
NM_001005201	28.8605	29.6888
NM_001272005	10.3823	13.9721
NM_012208	85.0635	85.5797
NM_012202	87.1879	85.2264
NM_012203	92.2207	93.5836
NM_012200	82.1559	82.7898
NM_012201	62.6817	66.8592
NM_012207	61.8266	68.6768
NM_012204	86.7808	88.9825
NM_012205	92.4477	94.1341
NM_144703	82.6932	85.178
NM_181532	41.6872	42.9235
NM_144701	9.51056	9.66275
NM_181537	12.2329	10.2812
NM_181536	35.0284	38.9923
NM_144705	18.6799	22.5712
NM_181534	9.58233	11.1133
NM_006931	64.7241	73.3864
NM_181539	2.62354	2.66608
NM_181538	48.5034	51.9354
NM_006937	59.8177	65.2481
NM_203453	75.2013	82.725
NM_203451	10.6089	10.0765
NM_182847	49.6517	56.8169
NM_203454	51.5128	61.138
NM_182848	7.39114	8.15906
NM_203458	67.8027	78.7317
NM_001206559	63.5982	66.077
NM_020299	16.6352	17.9808
NM_004269	86.7744	87.653
NM_004268	36.1616	44.58
NM_004267	66.3482	68.9346
NM_004265	77.3693	78.087
NM_020297	11.7084	12.3485
NM_004263	10.0627	10.7495
NM_004262	46.0474	52.7156
NM_004261	47.5282	49.9531
NM_004260	93.489	93.9543
NM_198578	69.2816	77.1288
NM_198571	4.2407	4.05727
NM_198570	25.0631	25.458
NM_198573	63.6468	66.1792
NM_198572	72.3309	69.9394
NM_025112	91.7404	92.3758
NM_025113	47.7248	49.8241
NM_025114	71.8464	81.7678
NM_025115	22.9538	30.3318
NM_001204890	79.505	81.5037
NM_001204897	52.2927	49.1393
NM_001085354	70.5613	75.2778
NM_001287513	13.3602	15.3924
NM_001287511	70.2036	72.9717
NM_181337	37.2074	36.0128
NM_021915	36.4449	39.5082
NM_021916	21.5059	22.4623
NM_001243093	56.653	64.86
NM_021911	2.33212	3.23299
NM_021912	3.45401	5.52649
NM_021913	62.6226	66.1898
NM_001206627_1	8.20896	5.38315
NM_001271720	18.1502	21.7384
NM_001271723	79.5715	81.8145
NM_001277372	29.7456	33.499
NM_001277378	75.3287	76.2829
NM_152519	55.394	65.6695
NM_152510	7.57326	9.36642
NM_152513	47.1038	45.8415
NM_152512	13.8945	22.353
NM_152515	16.3878	21.7791
NM_152517	73.0191	76.3255
NM_152516	93.0143	93.6499
NM_182828	54.3563	53.5707
NM_016062	72.3719	73.9253
NM_016063	56.3433	57.5638
NM_016060	57.8127	63.2896
NM_022336	53.3177	64.0433
NM_016066	40.4759	42.9409
NM_016067	51.1839	52.3057
NM_016065	56.85	62.0071
NM_001199528	7.56793	8.12901
NM_016068	90.5503	91.7802
NM_016069	84.6136	84.5848
NM_001191055	22.1478	24.1596
NM_001191054	8.19588	7.05788
NM_001191059	38.7023	44.4753
NM_001134479	65.4193	73.626
NM_001134470	49.8471	60.2089
NM_001134476	13.6337	17.2596
NM_001253827	51.8109	59.1197
NM_000958	72.586	75.1316
NM_001199383	47.0297	57.1399
NM_000955	81.4753	79.1736
NM_000954	91.8314	92.7813
NM_000956	67.7811	75.5419
NM_000951	86.8228	87.1938
NM_000950	49.8312	61.0074
NM_000953	50.622	55.8849
NM_001290139	92.2943	90.4515
NM_000043	51.5488	56.7322
NM_001160148	24.3344	28.6899
NM_001291956	4.294	4.33949
NM_001291958	58.0008	64.4713
NM_000048	81.7538	83.5046
NM_173600	13.3573	17.1141
NM_173601	14.1493	17.8649
NM_173602	79.5989	84.3865
NM_001300987	49.4991	58.2965
NM_175607	40.3901	46.9296
NM_139033	84.1996	86.682
NM_175605	32.8389	37.4298
NM_001193523	89.7392	92.1868
NM_001193520	46.2194	39.6588
NM_001193528	41.0914	41.7472
NM_001277813	55.7339	61.3879
NM_138927	84.0123	87.9858
NM_005823	77.0345	77.8362
NM_005826	34.2581	42.5961
NM_005827	75.7893	75.9079
NM_005824	67.9365	72.6925
NM_005828	60.1812	66.6732
NM_005829	30.0811	32.3149
NM_003792	85.1517	85.3146
NM_003793	92.2434	94.136
NM_003791	89.0368	91.1834
NM_003796	52.3602	59.5372
NM_003797	61.5186	63.1078
NM_003794	53.3806	63.6534
NM_003795	47.9258	53.1918
NM_003798	76.8842	82.5552
NM_003799	73.7214	79.053
NM_001197181	82.0042	84.1598
NM_001242326_3	7.72128
NM_001242326_1	1.56937
NM_001242326_7	10.6089
NM_001242326_6	6.46579
NM_001242326_5	14.4382	7.90327
NM_001307986	21.9161	24.9496
NM_001307983	40.6594	43.2943
NM_015575	76.221	78.3698
NM_015576	14.0968	21.271
NM_015571	48.6909	53.8383
NM_015570	71.6767	73.5903
NM_002444	90.9105	93.1754
NM_002447	88.1667	89.1182
NM_002446	86.5794	87.9764
NM_002440	22.3427	25.677
NM_002443	52.8376	63.8083
NM_002442	65.3814	75.1411
NM_031942	64.6502	72.0455
NM_031940	31.7317	36.5939
NM_031941	71.2447	74.3214
NM_002449	61.8141	64.69
NM_002448	46.1991	44.1911
NM_031944	15.1575	15.4256
NM_052828	0.665336	3.60945
NM_001256235	75.1258	77.413
NM_005791	75.2177	79.1887
NM_005792	64.4874	68.0024
NM_005794	21.2915	24.446
NM_005795	44.5203	50.7567
NM_052820	25.5393	28.5882
NM_005797	55.3666	59.2314
NM_170726	75.9611	77.6274
NM_170725	70.4819	69.6083
NM_033540	80.2021	85.6328
NM_033544	30.2513	28.2899
NM_033547	92.6026	94.3258
NM_033549	73.565	74.2097
NM_001233	20.0058	22.1041
NM_001232	33.2366	43.3077
NM_001231	51.6774	62.0026
NM_001237	58.65	68.8024
NM_001236	89.9432	90.3713
NM_001235	80.9574	81.6089
NM_001239	70.7035	74.2766
NM_001238	83.9207	87.6999
NM_019098	17.3983	23.4211
NM_019099	17.3331	19.3743
NM_019093	31.8353	30.3246
NM_019090	35.3744	45.3888
NM_019091	58.6375	66.1151
NM_019096	90.3091	91.5918
NM_019094	39.9252	51.6892
NM_019095	39.5207	46.3523
NM_001272054	66.3061	68.6496
NM_013936	2.12972	15.1509
NM_013939	12.251	13.1172
NM_013938	18.1023	12.9863
NM_004461	90.9663	91.4805
NM_004460	67.5724	76.7045
NM_004463	87.3234	87.6501
NM_004465	71.2781	76.6529
NM_004464	9.81973	9.19651
NM_004466	22.6878	30.9792
NM_001497	79.8212	85.2779
NM_001496	51.7209	57.4591
NM_001495	52.6501	55.9924
NM_001494	83.7021	87.0037
NM_001493	84.9914	84.8128
NM_001492	60.6293	58.0437
NM_001490	35.4043	47.2329
NM_000543	89.9365	91.2661
NM_000540	58.6342	65.1827
NM_000541	11.4534	11.9794
NM_000547	35.0932	38.4223
NM_000545	45.6637	47.6639
NM_000548	94.5846	94.8666
NM_000549	27.4819	28.2204
NM_012352	17.814	19.6394
NM_017946	26.5451	30.5256
NM_017947	88.94	91.5899
NM_017945	65.0995	71.334
NM_017943	80.2551	83.1412
NM_003893	90.6671	91.2773
NM_017941	78.8624	82.3906
NM_003899	84.2417	86.2745
NM_003898	81.3731	86.0347
NM_001165877	28.7449	29.2346
NM_015896	74.1481	79.5437
NM_015897	84.4484	85.8347
NM_015894	83.7492	84.9941
NM_015895	62.6609	67.8663
NM_015893	56.4294	39.5833
NM_015891	18.1727	21.6945
NM_001012993	52.2438	66.1929
NM_001012991	91.0814	92.1675
NM_015898	86.378	88.1267
NM_001004713	18.7899	15.6679
NM_024086	24.0233	26.7532
NM_024081	19.5552	20.5734
NM_024080	4.41491	4.5236
NM_024082	38.1697	53.6692
NM_024089	80.7508	82.5166
NM_001012662	80.6179	82.9985
NM_002858	68.5395	74.3455
NM_002852	58.9953	65.8165
NM_002853	23.356	25.1549
NM_002850	85.1114	86.6212
NM_002851	3.21492	3.08804
NM_002857	73.9018	78.7931
NM_002854	45.5704	36.8642
NM_024558	51.8136	59.2805
NM_024552	92.4272	93.2919
NM_024551	89.9522	91.5834
NM_024557	30.3932	33.9189
NM_024556	81.8348	84.2955
NM_177424	63.6201	71.5897
NM_001144967	29.2871	35.6201
NM_203403	53.4994	58.7535
NM_001144960	6.88448	10.9946
NM_147188	48.7025	56.232
NM_147189	56.54	63.8884
NM_147180	8.79938	7.60087
NM_018409	10.7234	12.3785
NM_001002755	68.843	69.9104
NM_001002759	17.9895	19.3723
NM_001002758	19.6952	12.5364
NM_018402	22.4674	21.4691
NM_001204364	58.9427	60.4319
NM_001204366	56.722	57.3038
NM_014306	90.2024	91.1688
NM_001005909	85.8228	85.3855
NM_014302	70.5189	74.182
NM_001114101	82.2577	84.3392
NM_001281805	9.80046	10.5116
NM_022648	87.7421	89.5329
NM_001170580	62.0527	67.2272
NM_001031740	22.7724	23.8342
NM_001031743	49.6271	57.3463
NM_001034996	72.8518	73.0915
NM_001031745	70.4185	69.1315
NM_001031746	21.3077	26.8925
NM_001031748	7.05384	5.95348
NM_001031749	20.9176	18.5901
NM_181698	35.8043	42.3935
NM_001033678	81.1181	81.7236
NM_001033677	32.8153	35.0785
NM_198525	91.0312	91.5247
NM_001242922_1		8.43001
NM_001242922_3	1.77881	8.48377
NM_001242922_2	12.181	5.49111
NM_001242922_5		23.3565
NM_001242922_4	11.9411
NM_001242922_6	4.44702	8.12065
NM_001242922_8	8.50735	10.9822
NM_194320	74.6326	76.8522
NM_194324	75.8256	77.5991
NM_194325	58.9197	65.9709
NM_194326	81.0249	81.3377
NM_001142479	74.9276	80.0563
NM_001142470	67.8445	71.9516
NM_020643	64.6593	67.9208
NM_003024	65.7077	66.123
NM_020641	27.7675	21.456
NM_020640	43.928	51.2684
NM_020647	62.0685	67.4926
NM_020646	63.3198	67.4542
NM_020645	9.41726	10.1751
NM_020644	65.2478	70.3526
NM_020649	79.362	81.3976
NM_020648	43.6719	51.2784
NM_003026	26.4325	20.6447
NM_024940	88.1841	92.1339
NM_024941	29.5231	34.2302
NM_024942	55.2051	64.4508
NM_024943	14.8509	15.3582
NM_024945	37.8618	39.0922
NM_024946	72.082	77.2247
NM_024947	24.4337	29.4173
NM_024948	62.0099	73.687
NM_024949	56.7538	59.7944
NM_005275_3	1.16323
NM_001105519	75.8621	74.1981
NM_001286076	76.2851	77.6869
NM_001286077	86.6479	87.9109
NM_001286072	87.0213	87.1808
NM_001145176	21.116	23.0637
NM_001300739	59.2289	69.9835
NM_001242792	8.30892	8.58746
NM_001242791	63.5522	62.4816
NM_001242797	76.3814	80.2523
NM_025224	84.093	85.7206
NM_001079858	33.4243	34.6008
NM_025225	12.1966	12.0541
NM_001517_4	1.68998
NM_001145797	83.8107	86.1842
NM_001184772	82.7449	86.1298
NM_001184773	6.45358	5.72992
NM_001270440	12.2213	12.2279
NM_032042	52.6545	59.217
NM_033031	35.6985	40.723
NM_033032	31.5333	32.5896
NM_033033	6.78041	8.18812
NM_033034	32.1708	38.1064
NM_033035	11.5591	14.9512
NM_033036	21.7604	21.248
NM_001006118_1	5.38882	5.21592
NM_001006118_2	6.54469	7.54918
NM_001276722	62.1075	66.1264
NM_001967	84.9423	86.9172
NM_001966	12.797	16.744
NM_001965	40.892	45.2256
NM_001964	79.2237	82.7744
NM_001963	5.7558	6.0312
NM_001962	60.8228	68.1816
NM_001961	93.9416	94.788
NM_001969	51.4522	58.0966
NM_212550	36.3744	37.4122
NM_001013732	56.9714	69.4822
NM_001013735	9.91578	10.3171
NM_001013734	6.64163	12.8134
NM_001013736	13.8597	12.7683
NM_153264	4.55941	7.41233
NM_153265	86.5026	87.4094
NM_153266	45.525	43.6046
NM_153267	59.2385	63.2516
NM_153260	35.6666	37.4656
NM_153261	21.5938	24.0551
NM_001128430	60.9096	67.9179
NM_130851	69.8146	72.7826
NM_130852	13.3988	20.1162
NM_001010980	19.4978	19.8555
NM_013375	65.1773	66.6783
NM_001098537	88.0577	86.5108
NM_032802	69.4407	77.8238
NM_032803	16.6233	20.7975
NM_032801	82.4367	84.1815
NM_032806	90.4859	91.2616
NM_032807	89.4447	92.1919
NM_032804	58.4096	75.1854
NM_032805	8.78358	8.0625
NM_032809	91.6449	92.2482
NM_016569	77.8512	84.8202
NM_016568	22.8307	22.0659
NM_016563	83.0272	83.9295
NM_016562	7.94475	9.1326
NM_016561	71.1914	76.44
NM_016567	68.1451	72.5564
NM_016565	83.403	85.8754
NM_016564	89.7354	89.921
NM_016301	46.0286	52.6824
NM_001010919	73.7804	77.4913
NM_001010911	78.0615	78.6504
NM_001010912	16.064	24.8226
NM_001010915	72.2807	78.27
NM_001010917	45.2695	47.703
NM_013304	89.8063	91.525
NM_013306	40.4968	43.1162
NM_001303061	63.7883	66.4415
NM_013301	72.877	73.3469
NM_013302	44.2266	47.9529
NM_013308	46.4106	59.3623
NM_013309	26.7449	31.617
NM_014547	34.6629	44.4669
NM_178449	7.62237	7.42088
NM_178448	87.4245	88.3416
NM_178443	89.9697	90.3971
NM_014548	9.43336	13.268
NM_018469	82.4283	86.2524
NM_003619	65.9314	75.8616
NM_003618	52.5186	65.5795
NM_003617	55.5422	60.4807
NM_003616	66.4118	68.5598
NM_018462	78.636	79.8942
NM_003614	57.2374	58.1664
NM_003613	83.3746	87.5257
NM_003612	80.7267	81.7612
NM_003611	73.7335	84.3418
NM_018467	91.4504	90.9379
NM_014899	27.438	39.6368
NM_014898	18.3214	20.6301
NM_014895	45.5396	51.7358
NM_001190945	80.3202	81.4151
NM_001190946	90.2601	91.7277
NM_014891	60.4798	62.6427
NM_014893	9.60198	8.92308
NM_005615	84.6395	87.818
NM_005614	53.2911	55.2287
NM_005611	76.2372	82.2639
NM_005610	41.1514	47.7132
NM_005612	58.1716	70.3919
NM_005619	64.1861	73.4311
NM_005618	83.4639	85.5478
NM_001079519	16.8475	19.7594
NM_001079515	78.8763	82.5034
NM_001079514	82.6106	85.4422
NM_001079516	75.2594	75.8826
NM_001079512	15.1275	15.8037
NM_032020	51.699	57.2697
NM_032021	71.3685	74.2048
NM_032023	90.6466	92.8799
NM_032025	24.1845	33.0132
NM_032026	80.9133	83.0496
NM_032027	41.6376	45.358
NM_032028	42.172	38.6567
NM_181604	68.7831	75.7741
NM_001098835	18.4334	18.8928
NM_001098834	41.297	38.8977
NM_001098833	91.5541	93.1089
NM_001098831	18.5656	20.0872
NM_001037500	67.5328	73.2671
NM_001082575	46.2071	47.2198
NM_001082578	78.3979	81.7013
NM_181608	80.0305	55.8194
NM_001284223	7.23905	8.25338
NM_001284222	55.907	65.2401
NM_004054	78.4489	81.9429
NM_004055	86.2566	88.9631
NM_004056	45.8695	56.6918
NM_004057	78.1691	77.1314
NM_004050	84.349	84.8558
NM_004052	62.7874	66.713
NM_004053	78.5164	79.7145
NM_004058	65.9586	67.3873
NM_000737	50.6254	52.0131
NM_000730	21.2842	21.36
NM_000733	76.7786	80.5163
NM_001304579	58.6239	62.3621
NM_000739	17.1918	13.896
NM_000738	34.8426	28.357
NM_001031836	6.17018	7.13385
NM_001031834	86.9532	88.1183
NM_176823	6.07403	5.18894
NM_001017368	44.2207	47.0603
NM_012196_3	22.6276	20.1161
NM_012196_2	17.795	18.9555
NM_012196_1	22.5295	22.3694
NM_001017361	23.5483	18.8693
NM_001017366	35.8419	33.4702
NM_001282979	80.6269	83.599
NM_001282973	78.0163	81.3134
NM_198924	39.5961	38.009
NM_198923	51.7666	42.6567
NM_198920	63.1981	65.9842
NM_176821	8.36142	13.2761
NM_001243204	89.0488	88.3006
NM_001243202	68.149	76.8177
NM_153708	3.34012	2.03589
NM_153707	15.5355	17.353
NM_153706	50.2781	55.7357
NM_153705	30.382	37.7141
NM_176820	20.6906	21.2821
NM_153700	75.3562	78.281
NM_001251935	77.3872	78.1255
NM_006368	81.4285	82.3137
NM_006369	92.6958	93.6621
NM_006364	63.9202	71.5299
NM_006365	45.9689	48.9204
NM_006366	59.8041	66.5713
NM_006367	88.5911	90.2375
NM_006360	55.83	60.3627
NM_006361	54.7304	56.4014
NM_006362	91.1319	91.5487
NM_001127491	87.1976	88.0909
NM_001127493	65.0801	70.0645
NM_001080521	68.1777	78.2769
NM_001005216_4	11.5349
NM_001005216_5	15.6003	11.8928
[truncated: 17,644 more rows]

## Sheet: 1i
transcript	FF/OCT Tin	FFPE Tin
NM_001003806	79.3698	75.919
NM_001003803	43.5025	27.9551
NM_001003800	91.8616	88.5237
NM_001304467	43.4949	30.0129
NM_001008781	3.73662	3.58267
NM_001008783	82.7178	53.2619
NM_001290307	83.4234	83.0152
NM_001278268	75.8934	72.7266
NM_001278267	79.6637	77.5652
NM_001278262	78.6902	74.557
NM_001469	88.6723	85.8739
NM_001466	17.5692	13.151
NM_001464	3.56974	1.08574
NM_001462	65.1289	55.014
NM_001463	64.7811	61.3954
NM_001460	25.9035	36.7478
NM_001461	82.5067	79.6178
NM_000331	67.2854	67.2808
NM_000330	5.75346	5.78655
NM_000333	70.7654	24.4456
NM_007100	70.6831	68.9043
NM_000335	9.42642	7.64793
NM_000334	17.0417	30.1238
NM_000337	81.8284	74.3805
NM_007104	93.5015	89.877
NM_000339	4.46673	4.0812
NM_000338	5.78139	7.17982
NM_001012968	67.5817	62.6052
NM_001012967	92.9174	81.5163
NM_003824	85.6163	83.698
NM_003825	68.781	56.8609
NM_003826	78.5503	57.9007
NM_003827	85.027	80.1524
NM_003820	55.3035	60.9576
NM_003821	78.1742	76.2603
NM_003823	92.0783	93.2774
NM_003828	81.8543	77.1018
NM_003829	83.4906	79.2385
NM_024034	18.8771	26.0159
NM_024036	94.8503	93.6563
NM_024031	92.7914	90.2122
NM_024032	87.9022	73.6099
NM_024033	89.8375	86.0931
NM_001304463	89.9616	80.2925
NM_024038	91.8128	88.2482
NM_024039	70.4994	43.8656
NM_021246_3		57.3178
NM_015556	78.2595	75.2635
NM_001297658	81.6795	76.4582
NM_001297650	89.7375	77.3808
NM_001011724	37.2381	37.1542
NM_006273	42.7542	43.0061
NM_006270	90.5719	85.5647
NM_006271	72.6606	79.6362
NM_006277	87.889	85.1331
NM_006274	85.2722	86.7401
NM_006275	77.6291	76.25
NM_001002031	51.0351	50.1493
NM_006278	83.2312	82.9821
NM_001002033	65.2177	49.0836
NM_001002034	93.1256	89.6887
NM_001002035	55.8559	70.7627
NM_001002036	53.8486	45.0028
NM_032968	0.844706	0.567148
NM_001199659	51.0572	41.4346
NM_032961	1.16221	1.94933
NM_032960	94.1822	94.0907
NM_032962	73.494	79.6875
NM_032965	60.7485	57.833
NM_003176	2.13008	1.87447
NM_003177	73.6205	54.0879
NM_003174	91.9095	91.6824
NM_003175	64.6992	47.7494
NM_003172	94.1951	88.9227
NM_003173	93.7785	84.6652
NM_003170	97.2607	95.2716
NM_001128849	94.035	87.8943
NM_001128843	16.2049	13.0102
NM_003179	77.3939	73.806
NM_002889	87.985	86.5571
NM_001098398	83.3645	73.822
NM_001257360	85.2881	78.5403
NM_001257362	5.57738	5.09968
NM_001257363	96.3718	91.6834
NM_002881	90.0666	89.3571
NM_002880	94.096	90.8858
NM_002882	73.0735	73.6985
NM_138959	73.7464	66.427
NM_001077269	79.1621	73.7212
NM_001081559	91.5789	89.2147
NM_001081550	90.009	84.8415
NM_001081551	38.4975
NM_013234	80.1574	77.2983
NM_001010897	87.322	82.8285
NM_001010896	88.6461	83.0581
NM_001010891	44.0443	25.7519
NM_001010890	17.1375	2.22841
NM_001010893	90.7425	75.04
NM_001010892	53.7459	34.7495
NM_001010898	2.70719	2.63613
NM_001003787	83.0793	75.3996
NM_007009	14.9013	10.2808
NM_014008	95.5085	92.3273
NM_014009	79.5979	76.213
NM_014007	30.4812	16.3029
NM_014002	86.3695	82.1564
NM_014003	93.1696	91.5819
NM_014000	93.6636	90.5411
NM_015351	63.7033	61.5386
NM_007103	88.7729	87.1614
NM_015353	85.5103	83.9304
NM_015352	66.9718	42.3985
NM_015355	74.601	71.1793
NM_015354	96.4929	92.3234
NM_007102	51.514	69.3872
NM_015359	90.1789	83.6137
NM_015358	82.5549	72.9106
NM_018584	83.4421	76.166
NM_007101	71.8522	68.6303
NM_002229	92.7772	86.6188
NM_002228	78.1565	75.4215
NM_000332	82.2924	80.8115
NM_002221	92.4547	88.7968
NM_002220	94.8863	88.9445
NM_002223	84.917	81.8316
NM_001166137	14.8897	12.2343
NM_002225	53.7814	36.221
NM_002224	97.8504	94.4122
NM_002227	97.0203	94.7435
NM_002226	81.9928	78.2789
NM_001004060	93.3027	92.1384
NM_001004063		2.04461
NM_001004064	3.90295	3.90295
NM_001004067	93.9687	91.3443
NM_000336	73.942	72.5126
NM_001163560	17.8397	18.0855
NM_001163561	38.9509	31.0581
NM_018055	80.8854	69.28
NM_018056	91.6714	89.9891
NM_018051	91.7941	87.4772
NM_018050	75.6163	50.6886
NM_018053	81.8169	73.2969
NM_018052	96.2781	93.3528
NM_001177701	83.885	84.7548
NM_001255980	86.6927	78.182
NM_018059	81.6667	71.5129
NM_018058	24.2492	30.4295
NM_001256185	78.2529	81.9702
NM_001256182	94.045	91.0145
NM_001142353	83.6155	77.9665
NM_001142355	87.4775	82.9681
NM_014911	29.476	22.7507
NM_014912	71.7927	69.058
NM_014913	88.2697	82.6987
NM_014915	82.1363	71.7083
NM_014916	92.0179	84.1133
NM_014918	82.9565	68.1518
NM_001005332	94.9566	91.467
NM_001005336	86.9688	79.4315
NM_001005335	92.334	92.0486
NM_176801	92.5969	89.0752
NM_001005338	18.1389	21.3292
NM_001005339	81.0378	78.3323
NM_176806	52.8705	47.5022
NM_001002814	86.1095	61.3017
NM_001206977	6.41294	6.4532
NM_001206974	82.034	72.4245
NM_001288645	27.5559	16.6075
NM_001286550	41.8575	18.4676
NM_004319	2.21134	9.62752
NM_004318	80.3406	74.3482
NM_001286556	87.3962	82.7347
NM_001141	27.8356	17.8934
NM_001140	10.797	8.37824
NM_001143	6.23441	6.85786
NM_004310	54.0904	41.1645
NM_004317	94.4408	94.571
NM_004316	2.16462	2.3831
NM_001147	22.4343	13.969
NM_004314	19.5662	12.7411
NM_001201472	85.686	80.4884
NM_001201477	75.0991	66.0181
NM_001001547	67.2978	59.2652
NM_001201479	77.7597	76.1072
NM_025029	62.2724	60.0633
NM_025027	84.8686	77.2086
NM_001146321	85.0664	78.6844
NM_024991	80.0886	78.5612
NM_024997	45.2359	22.6591
NM_024996	86.53	79.6753
NM_001289117	19.6715	20.7475
NM_001284341	89.1203	82.382
NM_001289119	78.3917	70.2872
NM_001287603	90.6215	82.1909
NM_198887	58.2369	39.1452
NM_198882	51.3702	30.7922
NM_001161546	95.4455	92.6945
NM_145276	29.0621	17.0192
NM_145270	10.8705	10.9713
NM_145271	77.1166	74.4657
NM_145272	62.9578	61.1826
NM_145273	7.69629	8.05324
NM_001184783	66.4509	64.7938
NM_001184780	8.45127	4.25009
NM_001184785	76.1816	73.6831
NM_021828	35.4853	19.6351
NM_021821	81.3787	75.9633
NM_021822	87.286	81.777
NM_021823	69.6117	69.9605
NM_021825	22.402	11.85
NM_021826	94.3763	90.9633
NM_145858	82.4324	75.4575
NM_078467	92.6914	86.6388
NM_001100916	67.3106	43.6174
NM_001100917	6.02941	7.05882
NM_001100915	39.4637	32.9379
NM_001100913	46.8569	28.6948
NM_001100910	77.8821	66.5899
NM_001286233	44.9007	43.0993
NM_001286238	52.234	27.0836
NM_001105244	90.9758	85.8988
NM_001105248	87.7569	42.7281
NM_020880	19.447	14.121
NM_020883	88.8687	81.8442
NM_020882	10.3387	6.16692
NM_020884	72.4009	64.112
NM_020886	77.7671	44.4098
NM_020888	88.9879	87.3326
NM_001289930	45.0037	23.5166
NM_001289936	86.8442	81.7974
NM_001289934	89.6959	87.4618
NM_001287183	88.754	86.7057
NM_181873	91.0018	89.4117
NM_181877	25.8045	14.5668
NM_001256873	44.6899	27.4666
NM_005117	27.6685	11.4667
NM_005114	79.9141	71.7343
NM_058186	64.3928	55.1404
NM_058182	53.2294	40.8625
NM_058181	73.4325	74.8447
NM_014619	9.26599	7.55618
NM_030639	51.5992	49.4003
NM_030632	53.7073	43.8991
NM_030630	95.3146	90.792
NM_030636	81.0105	81.7097
NM_006272	66.2401	63.9915
NM_021046	43.7983	30.8245
NM_021047	29.2651	17.5577
NM_021044	67.642	54.0258
NM_173518	12.051	7.91678
NM_173519	34.6425	28.6363
NM_173514	71.7099	71.0594
NM_173515	93.7951	89.644
NM_173516	17.5645	12.7651
NM_173517	61.44	41.6457
NM_173510	77.7817	56.3746
NM_173511	59.6987	33.0499
NM_021049	37.3181	24.8703
NM_001193388	52.1696	27.171
NM_201550	8.31613	8.12264
NM_201552	14.5909	1.67151
NM_201555	82.4919	39.7446
NM_201559	83.7007	63.2249
NM_003378	63.0829	61.9073
NM_175911	1.17302	1.17302
NM_003370	91.1443	89.168
NM_175918	71.527	59.6215
NM_001193630	6.17858	4.45638
NM_139321	92.5766	85.6877
NM_139320	39.0274	39.2338
NM_003377	65.5846	64.6714
NM_001042522	11.8578	11.5069
NM_001042521	84.7305	79.0906
NM_198141	87.6597	84.0438
NM_001277053	90.665	87.7677
NM_144668	69.1117	50.9119
NM_144669	50.4485	48.3691
NM_198147	63.9619	31.6965
NM_144664	53.2481	37.3875
NM_144665	80.1108	69.7355
NM_144666	91.7039	86.947
NM_144661	61.1043	47.2636
NM_144663	15.8499	16.9025
NM_020319	92.7294	87.3791
NM_020318	26.7766	41.4312
NM_001197295	80.9451	71.3149
NM_001197294	90.9006	92.1524
NM_001197297	73.9007	64.6215
NM_020311	83.474	80.6875
NM_020310	93.0137	85.7816
NM_020313	80.4001	78.3877
NM_020312	91.123	87.9877
NM_020315	93.4398	84.6508
NM_020314	81.0609	77.6406
NM_020317	88.1913	83.5547
NM_001113361	83.8072	86.1639
NM_201435	43.0437	21.7125
NM_001135937	64.4285	41.7908
NM_001278445	25.2041	23.4203
NM_001199654	83.1905	72.8008
NM_201431	38.109	21.3952
NM_001242328_1		4.83365
NM_001242328_3	6.90521
NM_001242328_2		6.84244
NM_001242328_5	9.86153
NM_001242328_4	11.5353	6.46579
NM_001242328_6	10.0074
NM_003412	1.96436	2.24898
NM_018217	90.8569	85.7871
NM_018216	94.3908	90.3347
NM_018215	11.9542	11.7204
NM_018214	84.1091	80.6541
NM_018211	93.1044	89.107
NM_018210	89.5501	82.9535
NM_018219	53.1659	33.7249
NM_018218	95.465	90.3652
NM_001291951	70.8984	60.7349
NM_032569	90.4747	86.6326
NM_001256346	39.4036	23.0888
NM_032564	89.5687	89.6919
NM_032567	29.2216	5.9861
NM_032566	49.5414	42.7236
NM_032561	73.514	71.2246
NM_032563	21.2083	3.77049
NM_032562	57.37	63.3992
NM_001271641	77.3172	76.2957
NM_033380	81.2458	71.489
NM_033386	92.5425	89.9242
NM_033387	89.6154	86.8875
NM_012351	2.57117	7.01968
NM_012352	15.8798	9.01288
NM_012353	34.0099	17.1429
NM_032389	87.8532	84.3519
NM_005001	87.3778	86.1402
NM_005002	81.3928	79.8004
NM_005003	93.1053	89.0152
NM_005004	85.4076	84.5981
NM_005005	73.8714	72.0357
NM_005006	75.2412	70.8977
NM_005008	74.7158	75.6681
NM_032380	84.278	77.5003
NM_032383	79.5796	69.7178
NM_032382	93.6578	90.4265
NM_032385	91.2838	87.368
NM_032387	96.3452	87.8085
NM_080476	85.5717	80.4836
NM_080474	5.93598	7.67317
NM_080475	3.37153	3.47617
NM_080473	23.9597	11.6374
NM_001789	89.6664	80.9676
NM_001788	50.5972	47.777
NM_001783	80.6347	82.7635
NM_001782	86.1702	77.2047
NM_001781	82.5241	77.5655
NM_001780	63.762	73.8335
NM_001786	69.4227	60.1021
NM_001785	86.8059	75.5299
NM_174887	47.499	25.6121
NM_174881	91.6387	88.5035
NM_001129727	91.398	84.3206
NM_174889	86.4398	81.6442
NM_001011880	50.851	41.543
NM_001206847	72.9688	58.3408
NM_002887	96.1132	92.1664
NM_004663	56.0544	46.3625
NM_004661	95.2325	92.4171
NM_002886	48.0258	34.1979
NM_004667	95.0981	90.4246
NM_004666	24.9479	11.3528
NM_025228	87.3969	79.7748
NM_004664	81.163	70.8827
NM_025227	2.02602	2.29409
NM_004669	90.8488	85.1487
NM_004668	76.4678	66.4123
NM_025222	83.4681	66.5486
NM_001017395	62.5222	66.0856
NM_025221	59.3746	50.6581
NM_000784	90.7298	86.6241
NM_000785	86.3394	77.0208
NM_000786	84.2596	58.9747
NM_000787	39.8017	35.3121
NM_000780	3.26242	3.11687
NM_000781	33.459	22.7488
NM_000782	5.14125	4.23046
NM_000783	17.2064	13.1431
NM_000788	72.4946	66.625
NM_000789	80.9919	77.8873
NM_016309	88.4475	85.1859
NM_016308	69.8456	63.8342
NM_016307	86.7429	80.5749
NM_016306	89.3146	87.099
NM_016305	86.6215	83.3956
NM_016304	85.5303	78.0806
NM_016302	83.7692	78.701
NM_001276451	50.6207	19.7311
NM_016300	12.2338	5.55129
NM_015962	62.7863	50.626
NM_015963	87.439	85.2201
NM_015960	87.4942	84.6803
NM_015967	69.5	56.608
NM_015965	91.0304	90.3239
NM_015969	93.1358	87.999
NM_153809	4.89883	4.64038
NM_001015508	18.1963	16.1581
NM_001015509	84.5815	76.7678
NM_138448	65.7433	60.5794
NM_138447	64.7432	62.9122
NM_138446	89.874	85.0949
NM_138444	82.7636	70.2837
NM_138443	81.2947	74.7137
NM_138442	80.7903	56.2361
NM_138441	93.5074	82.5568
NM_138440	95.7054	93.6551
NM_007313	96.6621	93.9426
NM_001164457	12.9237	6.37838
NM_007317	94.2535	90.848
NM_007314	30.9026	12.9678
NM_007315	90.8364	81.9649
NM_001164459	88.358	79.7227
NM_002927	44.1646	39.2847
NM_002922	81.4954	78.0652
NM_002923	92.0703	89.7225
NM_002921	18.1785	17.4972
NM_145291	85.5631	82.42
NM_002928	93.3988	89.5799
NM_002929	11.8682	4.07531
NM_001122979	68.9673	42.8131
NM_001080522	89.1895	86.6706
NM_001080523	21.532	22.0632
NM_001080524	46.0433	38.9782
NM_001080525	24.4713	33.5933
NM_001080526	39.1923	18.2068
NM_001080527	97.5919	93.5973
NM_001080528	39.1131	29.0752
NM_001080529	20.0839	14.9286
NM_001030287	82.9931	79.7563
NM_001030288	40.8976	39.3978
NM_001007214	53.8877	34.0531
NM_001001323	80.1047	73.7288
NM_001001325	26.6891	24.7711
NM_152447	69.4196	58.6055
NM_152446	83.0454	80.5817
NM_152445	23.4236	18.7644
NM_152444	38.9699	19.5413
NM_152443	58.9128	43.5154
NM_152442	24.5901	18.5137
NM_152441	68.7812	70.0061
NM_152449	74.1961	57.3093
NM_152448	8.18735	5.35956
NM_001281932	88.6241	63.1343
NM_001257133	62.5124	57.3414
NM_001123375	91.129	88.8591
NM_001257137	68.1923	44.0757
NM_001123376	63.009	55.9622
NM_001256668	72.1555	38.0174
NM_001267723	94.6642	91.2302
NM_001256663	31.7413	19.1274
NM_152997	72.5857	66.7882
NM_152996	72.8201	61.7603
NM_152990	41.5258	34.057
NM_001127615	60.2596	54.0795
NM_001077351	86.0153	81.9818
NM_001077350	86.5895	85.4187
NM_001004744	2.5641	2.5641
NM_001098634	82.353	71.2981
NM_001098637	92.6321	87.817
NM_001004747	2.24829	2.24829
NM_001004740	6.85654	5.59072
NM_001004741	19.4676
NM_001098633	87.9398	83.1471
NM_001004748	20.4486	2.2293
NM_001098638	88.3055	84.117
NM_015140	94.9356	91.1376
NM_015141	92.2908	88.8426
NM_015143	90.7948	87.5383
NM_015144	93.0175	90.4425
NM_015146	87.4375	83.7268
NM_015147	58.625	31.3792
NM_015149	80.5723	76.9577
NM_001004297	20.06	17.7575
NM_001004298	9.36085	19.0599
NM_001005163	42.7886	37.8175
NM_001005162	66.0689	77.3581
NM_001005161	19.8456	15.6762
NM_001005160	2.41851	2.41851
NM_001005167	20.6202	19.981
NM_001005165	38.6678	10.8626
NM_001005164		11.4519
NM_001178111	79.1047	67.9795
NM_001005169	53.228	37.4964
NM_001005168	23.1742	12.5786
NM_194435	55.5502	54.7633
NM_194436	91.6825	86.8806
NM_001282771	76.539	71.0403
NM_001282772	78.8964	53.209
NM_001282775	1.38458	1.2826
NM_021209	61.6508	48.1243
NM_021200	68.539	63.3709
NM_021201	34.794	26.1797
NM_021202	96.7591	88.4948
NM_021203	72.0283	69.2888
NM_021204	73.6804	67.9405
NM_021205	79.0861	74.7289
NM_001099218	54.3179	26.6599
NM_001099219	33.7992	21.6981
NM_017966	96.3661	90.2166
NM_001142673	63.2466	61.4825
NM_001142674	54.1907	60.1037
NM_001286451	90.8193	88.1217
NM_001281482	89.6406	86.3787
NM_001286458	82.8038	82.1201
NM_001286459	43.4409	44.9643
NM_001001664	78.63	69.0383
NM_001001665	16.184	16.2435
NM_001001667	45.0835	33.8686
NM_001001660	83.917	74.1863
NM_001001661	11.9711	10.2651
NM_001001662	94.8266	89.448
NM_001001663	84.336	71.0798
NM_001001668	10.8394	7.08257
NM_001001669	94.2745	89.1138
NM_001166131	56.5918	44.7355
NM_181471	58.9215	31.7472
NM_145331	67.6221	61.6797
NM_182920	89.9882	84.8533
NM_182922	65.3261	30.2171
NM_182925	90.6457	77.3155
NM_182924	96.4542	92.8423
NM_001302109	81.9161	74.8335
NM_001278587	10.1085	8.48285
NM_004508	79.9561	72.8029
NM_004502	82.8085	73.7551
NM_004503	63.4983	73.5605
NM_004281	93.018	89.0604
NM_004506	78.8196	68.8418
NM_004507	53.5612	26.9117
NM_198439	40.2778	26.7814
NM_198433	52.113	18.0187
NM_138282_4	6.69427
NM_138282_5	8.21256	13.7823
NM_138282_6	24.1335
NM_181291	84.903	75.4262
NM_001159380	81.2448	73.018
NM_001159387	21.7693	63.3171
NM_001285486	9.64531	7.55561
NM_001136026	80.6722	81.0522
NM_001136021	72.3619	65.8509
NM_001136020	77.6028	76.4107
NM_001160408	89.9442	86.446
NM_001024593	28.4287	17.5598
NM_001024596	12.5135	9.32364
NM_001024594	75.0236	62.6174
NM_001024598	24.1391	20.4556
NM_033141	16.7219	8.39761
NM_033142	34.2182	24.8195
NM_080678	67.6355	64.8738
NM_080670	92.6884	86.3756
NM_080671	22.9126	24.6785
NM_080675	3.7318	1.91693
NM_080676	28.7706	35.3347
NM_080677	86.6747	85.6014
NM_001277120	62.416	30.1745
NM_001277126	8.05231	7.13088
NM_001277127	75.7744	70.1887
NM_001190441	24.2653	21.1538
NM_001190442	79.3417	74.6858
NM_001813	91.3237	70.1005
NM_001812	86.6001	78.7553
NM_001810	90.1861	90.7469
NM_001817	79.6977	66.9335
NM_001816	17.1712	13.9445
NM_001815	64.8982	49.0055
NM_001814	85.1006	81.821
NM_001819	16.4778	40.2631
NM_001818	66.2662	56.038
NM_020928	82.8369	78.7231
NM_020922	3.98009	3.2156
NM_020923	15.5897	8.67415
NM_020920	95.1503	91.834
NM_020921	85.1192	75.907
NM_020927	83.0751	68.0784
NM_020924	90.6257	83.3586
NM_020925	84.355	73.589
NM_001017438_1	14.3796	12.996
NM_016141	83.8156	81.9569
NM_016140	81.0841	76.9466
NM_016142	84.706	73.621
NM_016145	71.4612	69.4901
NM_016144	75.4312	68.7054
NM_016147	88.8655	86.2084
NM_016146	83.2011	81.026
NM_016148	40.4131	54.4203
NM_000603	81.314	73.9421
NM_017814	87.0532	86.494
NM_017815	89.0613	87.679
NM_017816	87.5019	81.2098
NM_017817	92.2193	89.1197
NM_017811	77.2358	77.5497
NM_017812	80.2104	82.1002
NM_017813	78.6304	58.3974
NM_017818	91.8389	89.2571
NM_017819	86.5487	81.8846
NM_016497	88.899	88.1166
NM_016496	34.8128	29.2411
NM_016495	86.8115	82.0126
NM_016494	77.33	74.895
NM_016492	85.7485	81.5196
NM_016491	95.9668	93.349
NM_016499	79.6761	69.2526
NM_016498	83.6499	77.334
NM_001012515	31.4782	24.7243
NM_001012512	49.4788	43.3246
NM_001130404		1.13698
NM_001306168	60.7203	30.653
NM_001290079	4.21911	2.00445
NM_001290076	90.4168	76.021
NM_173491	32.4568	17.3741
NM_173490	91.7729	84.2367
NM_173493	1.43977	0.923586
NM_173495	2.68036	5.95251
NM_173494	9.65514	9.83156
NM_173496	58.1137	31.0209
NM_199420	93.6872	75.8066
NM_199421	61.0468	37.1753
NM_199427	90.0317	83.353
NM_178861	83.1995	73.2529
NM_178863	87.5375	81.3204
NM_178862	88.4915	82.317
NM_178864	16.0858	26.4105
NM_178868	76.8567	70.9644
NM_001300868	84.4461	78.6747
NM_173728	87.6884	82.9096
NM_001300864	42.0207	41.0316
NM_001042480	44.9254	28.2173
NM_001042483	68.1727	66.0257
NM_001300860	68.6818	51.8918
NM_001300862	87.8183	84.4477
NM_003509	92.1839	88.0432
NM_003508	51.6163	20.7461
NM_003503	86.1807	67.9011
NM_003502	94.1919	92.5529
NM_003501	89.332	87.0851
NM_003500	95.6608	91.2251
NM_003507	89.4361	83.574
NM_003505	89.685	80.1729
NM_001001722_1	6.6805	6.85556
NM_001166347	78.8878	77.5966
NM_005900	80.8883	74.388
NM_001256067	90.7197	87.2589
NM_005904	82.7085	78.6889
NM_005907	82.2682	78.7609
NM_005909	91.2056	86.6581
NM_001190839	37.1358	37.1822
NM_001291858	90.0279	85.6444
NM_032486	59.9213	31.3863
NM_032487	83.9296	72.0762
NM_032484	94.7053	89.8208
NM_032485	73.5477	36.1179
NM_032482	93.2512	93.0793
NM_032483	88.6138	85.8134
NM_032488	71.2572	62.9275
NM_032489	81.2352	75.3727
NM_031288	84.8691	79.4172
NM_031284	90.2158	82.2398
NM_031287	87.0696	84.5009
NM_031286	65.7827	61.3556
NM_031281	73.6627	64.767
NM_031280	88.3149	85.0539
NM_031283	86.4547	80.0148
NM_031282	9.44912	7.52895
NM_032735	4.63661	3.0052
NM_032737	94.3214	91.0781
NM_032730	47.5177	25.1382
NM_032731	34.6569	37.6162
NM_002673	97.5712	94.2661
NM_002670	79.9597	76.1754
NM_002676	92.043	89.1614
NM_002677	8.03669	10.1069
NM_002674	81.1982	60.8645
NM_001039362	65.6363	54.1059
NM_001039360	92.7182	87.9856
NM_001039361	8.13115	3.27869
NM_015439	78.4104	73.1334
NM_015431	12.4431	11.6835
NM_015434	63.9167	30.1646
NM_015435	85.0676	71.6259
NM_015436	36.4455	21.2098
NM_203390	82.5428	77.2408
NM_052909	3.88559	3.34859
NM_052905	93.6593	90.4417
NM_052904	11.9866	3.76199
NM_052907	3.65212	3.66211
NM_052906	34.0687	14.8272
NM_052903	28.1427	14.091
NM_052902	93.2982	90.1333
NM_170604	14.5486	12.3655
NM_170607	70.0927	70.8033
NM_170606	94.1205	92.4565
NM_170600	71.7851	67.0181
NM_003265	91.4801	81.344
NM_033468	40.6481	30.935
NM_033467	45.8852	30.7688
NM_003268	57.6166	30.9372
NM_001378	59.5016	55.8462
NM_001376	97.8773	95.3704
NM_001374	87.745	67.7917
NM_001375	69.5645	42.9782
NM_001372	23.7609	15.0835
NM_001373	53.4391	49.9305
NM_001370	77.3033	55.8343
NM_001301650	83.704	82.3456
NM_004962	26.1146	45.9167
NM_174963	43.9575	33.6699
NM_001146171	24.1513	16.1094
NM_001039966	88.2005	75.4165
NM_000421	26.5516	30.1363
NM_000420	53.3504	39.4114
NM_000423	17.766	7.54891
NM_000422	91.172	82.5889
NM_000425	64.0139	55.3137
NM_000424	25.6604	27.4766
NM_000427	17.0663	9.01797
NM_000426	91.4003	87.3793
NM_000429	23.0703	18.8595
NM_000428	88.4968	87.565
NM_001100392	2.38309	2.38309
NM_003990	1.27464	1.60924
NM_006743	50.5924	45.6493
NM_003992	91.558	90.2434
NM_003993	87.0974	85.2239
NM_006747	94.0105	90.4449
NM_006744	92.8169	89.9122
NM_006745	62.2375	32.3683
NM_003998	91.3888	88.5693
NM_003999	49.6177	32.478
NM_153631	82.4284	69.4267
NM_006749	89.6232	86.1822
NM_153635	32.4587	22.7645
NM_153634	76.3955	70.8866
NM_001165937	79.7465	78.6854
NM_001165931	72.4686	43.08
NM_001100396	4.28503	5.26684
NM_001277304_1	7.02678	6.22407
NM_001167575	66.963	56.9667
NM_001127380	23.9556	17.5293
NM_001127385	9.39451	6.56836
NM_007294	59.9838	20.7404
NM_007292	70.5506	46.5628
NM_001282150	66.0316	57.2963
NM_001166621	85.6905	83.9763
NM_001206641	70.0073	60.1127
NM_004313	83.3267	81.6804
NM_001042388	77.4014	39.9051
NM_004312	75.2139	75.8497
NM_004311	42.9282	47.7136
NM_001252597	15.0935	14.9468
NM_001145	67.4138	66.0511
NM_001144	89.5323	86.5635
NM_004315	77.4202	72.3426
NM_001144944	72.7754	71.9838
NM_001146	54.9321	50.084
NM_014420	75.4437	41.0828
NM_014421	72.4601	60.4902
NM_014423	87.2797	83.5706
NM_014424	68.2817	66.4242
NM_014425	92.6035	87.0719
NM_014427	91.9287	82.1451
NM_014429	2.02495	1.15348
NM_182688	61.6938	43.3874
NM_022476	82.4934	73.964
NM_022474	83.9758	77.9517
NM_022475	72.6201	69.2951
NM_182680	22.1919	39.4351
NM_022478	88.494	76.4587
NM_022479	73.2094	70.4579
NM_182684	26.5484	24.4272
NM_182687	82.9214	73.2
NM_001033045	23.1963	20.5948
NM_001178090	48.7723	28.2146
NM_032472	73.0787	41.2651
NM_001101391	80.8679	80.1149
NM_001282634	66.8989	63.4215
NM_001282630	90.3437	90.4878
NM_172037	72.7112	41.6176
NM_001288779	5.2851	7.28484
NM_001288776	89.3541	85.295
NM_001288774	10.18	11.4419
NM_001288773	50.6998	37.6756
NM_001135170	59.0323	67.9076
NM_001303460	62.2309	59.3937
NM_001242500	83.7471	72.3443
NM_001242507	84.7709	62.6691
NM_001303468	65.4907	37.7843
NM_001199938	10.0855	9.96778
NM_001130528	71.2118	52.2835
NM_001130520	37.2414	17.2635
NM_001130524	90.1729	87.9353
NM_001142733	61.9646	51.483
NM_001272086	32.7469	36.2942
NM_001265602	82.1408	74.2093
NM_024869	83.8499	68.338
NM_024867	57.5333	46.2491
NM_024865	27.9871	15.452
NM_024864	94.7005	91.6225
NM_024863	75.7033	70.2001
NM_024861	20.6219	18.1451
NM_024860	91.0522	85.2698
NM_175569	20.7644	17.7973
NM_001286646	78.3587	74.186
NM_001286643	82.5342	76.6275
NM_001014839	89.3037	70.8142
NM_001014831	84.251	86.0639
NM_001102603	76.5987	50.6781
NM_001102608	37.2467	40.8709
NM_001204818	87.4192	76.3294
NM_001204811	41.795	23.9702
NM_001204817	85.4526	62.5367
NM_001204814	90.8479	84.3624
NM_032138	88.4074	79.3355
NM_032139	95.6052	89.9704
NM_032136	13.979	4.89077
NM_032137	16.1667	7.77705
NM_032134	84.5082	72.5213
NM_032135	5.53408	4.10045
NM_032132	49.8382	27.5058
NM_032133	70.2509	37.3614
NM_032130	72.6612	60.0584
NM_032131	51.7356	40.9555
NM_001271702_1	13.0177	5.03217
NM_001039567	50.8941	49.4218
NM_001039569	43.9277	35.7566
NM_079421	87.0117	80.7887
NM_079420	7.22433	8.70206
NM_033261	69.6949	60.7694
NM_033260	89.84	84.2927
NM_033262	11.7975	8.79624
NM_001015049	77.5464	57.927
NM_033266	74.3799	56.8496
NM_001305173	31.2933	21.6902
NM_001109659	15.9169	12.638
NM_173860	4.77214	4.61442
NM_004522	32.983	13.671
NM_001190764	86.3494	92.7448
NM_001190765	40.2542	19.9726
NM_001190766	60.2401	34.788
NM_001014796	93.3948	89.3221
NM_001014797	27.9774	31.9163
NM_001014794	90.9336	90.7738
NM_001195279	41.9433	32.3633
NM_001195278	58.0039	16.5714
NM_001195272	1.14017	0.771294
NM_001509_1	9.36639	6.31076
NM_001161630	20.49	21.8957
NM_004528	53.6732	52.4156
NM_022365	93.4165	88.7161
NM_172374	71.0378	66.8821
NM_172373	77.1303	75.8489
NM_001193308	92.332	86.218
NM_001012303	9.92694	5.99209
NM_001012302	96.1011	89.8369
NM_001012301	30.8169	35.9496
NM_001193301	85.8633	83.2642
NM_001040425	76.0263	71.6428
NM_001040427	74.5406	72.9441
NM_001040429	87.3341	78.605
NM_001003701	48.6587	53.1659
NM_001003702	78.9556	74.8845
NM_013227	82.9925	74.3726
NM_001303103	90.79	86.2071
NM_001303100	55.5077	55.8231
NM_001303106	80.5925	56.9054
NM_001303107	80.5341	76.8487
NM_001081003	86.1528	86.9185
NM_138804	5.29493	4.86689
NM_001256456	85.6773	86.2228
NM_014623	86.4281	85.1051
NM_014621	93.3746	85.6664
NM_014624	58.4506	59.0639
NM_014625	26.8425	24.1025
NM_003718	81.6084	77.7019
NM_003719	59.9039	49.2478
NM_003712	89.6674	85.7572
NM_003713	84.1281	78.9814
NM_003711	83.7931	79.2988
NM_003716	74.7984	55.4947
NM_003717	83.9945	89.5737
NM_003714	71.0715	70.1111
NM_001197104	93.6287	90.3056
NM_001197107	52.9942	39.5369
NM_018502	88.6693	85.0261
NM_018509	87.4544	87.1619
NM_001242327_2		5.84726
NM_014999	41.4512	24.3066
NM_001242327_1	9.72576	6.46579
NM_001242327_6	16.3434
NM_001242327_4	10.6717	4.77087
NM_000226	11.5952	8.34426
NM_014991	89.7512	87.251
NM_014992	86.4398	79.448
NM_014997	93.3244	89.9986
NM_005710	90.1683	81.0722
NM_005711	77.3929	67.3617
NM_000224	93.68	91.6768
NM_005715	10.8313	15.0225
NM_005716	84.1215	86.2558
NM_005717	70.3301	66.3014
NM_005718	68.6599	72.0833
NM_032673	88.2773	87.9436
NM_000222	75.0276	65.5365
NM_176881	51.2489	55.126
NM_176883	44.3212	47.9956
NM_176882	58.7319	34.3443
NM_176885	92.362	88.4623
NM_176884	88.9427	78.1766
NM_176887	85.0869	75.5057
NM_176889	48.4495	25.9704
NM_176888	95.3626	90.9439
NM_001037225	16.4706	17.9234
NM_018460	85.243	84.2164
NM_001040168	88.6907	82.4738
NM_001304345	24.8276	22.818
NM_001304347	78.7891	72.7161
NM_001304342	91.4658	85.636
NM_004391	9.04014	8.72801
NM_004390	93.9772	89.088
NM_004397	89.6604	85.497
NM_004396	65.0519	62.3717
NM_012240	80.4336	56.9358
NM_004394	89.4781	84.7779
NM_004398	92.2405	88.3626
NM_001164165	85.2484	81.4831
NM_000671	70.3302	69.4636
NM_000673	4.29547	3.41853
NM_000674	69.7263	54.7521
NM_001164160	87.7281	81.0834
NM_000676	64.4764	30.109
NM_000677	48.8591	55.663
NM_000678	55.693	49.0365
NM_000679	54.758	47.1042
NM_001205301	65.1607	59.7645
NM_001013694	93.6715	90.0997
NM_004979	87.36	76.1898
NM_004978	87.7741	80.4369
NM_004977	77.6729	82.6903
NM_004975	23.4476	61.359
NM_004974	51.8698	43.508
NM_004973	85.1163	77.5118
NM_004972	88.8294	78.1786
NM_004970	72.2219	60.4671
NM_001243168	23.7213	11.0914
NM_006537	71.1033	53.2561
NM_006536	18.8572	20.4207
NM_006530	74.3283	67.8124
NM_006532	90.7795	88.2324
NM_001202548	56.7165	38.5496
NM_006539	1.87291	1.84517
NM_001206652	57.9369	35.6039
NM_001127221	4.94965	3.40418
NM_001127229	91.0174	89.2541
NM_001127228	83.7782	83.9767
NM_001271838	67.4803	61.2073
NM_001271830	71.725	62.5123
NM_001271833	82.2819	81.5553
NM_001271837	59.4536	52.8801
NM_001281774	84.7108	78.1261
NM_183337	85.1107	72.0566
NM_152289	50.1466	22.2221
NM_152288	91.7289	79.283
NM_152285	92.7713	90.0165
NM_152284	56.2725	31.7496
NM_152287	45.1414	22.3892
NM_152281	68.6123	61.3049
NM_152280	31.0643	21.0921
NM_152283	94.7661	89.1687
NM_152282	64.4994	54.3639
NM_001001290	80.3302	73.4611
NM_001034915	87.4288	82.7863
NM_001135211	21.4231	24.0034
NM_198696	31.8236	23.0421
NM_152829	74.9047	54.229
NM_201263	90.5924	82.4677
NM_201266	90.9682	85.7162
NM_201269	79.7787	74.7755
NM_182524	42.9079	22.6386
NM_182527	33.2324	36.719
NM_182526	91.6368	87.0306
NM_182521	8.24009	2.6574
NM_182520	85.7521	69.4555
NM_182523	86.7895	77.6086
NM_182522	8.0502	5.23104
NM_001135216	68.3894	59.3455
NM_182529	30.5471	16.1896
NM_182528	17.9351	5.33426
NM_173595	93.4173	88.232
NM_173596	89.7789	87.8094
NM_173591	24.9349	21.5374
NM_173593	96.6687	94.7007
NM_173598	11.4923	8.26287
NM_001287812	24.3807	30.3234
NM_001287810	88.0605	87.5206
NM_001135816	69.4075	59.2077
NM_001199014	82.2861	67.6326
NM_001199018	69.6023	47.7052
NM_172171	84.4447	81.4039
NM_172177	67.6975	56.3335
NM_020390	22.5793	11.6723
NM_020393	23.3735	7.324
NM_020395	89.5335	85.1681
NM_020399	85.2212	80.8681
NM_020398	26.5481	27.4265
NM_144598	87.0914	83.8684
NM_144599	86.9895	80.3368
NM_144593	65.9783	45.9712
NM_144590	63.6311	39.2317
NM_144591	70.9328	61.4526
NM_144596	72.8346	54.3138
NM_144594	62.5617	61.0272
NM_001289417	57.3932	52.2193
NM_001289412	89.3787	82.5726
NM_002023	80.5177	78.7723
NM_002022	89.4051	82.1648
NM_002021	24.6634	32.7337
NM_002027	90.7151	85.577
NM_002025	2.76346	1.93586
NM_002024	75.124	54.2616
NM_002029	88.4048	85.8172
NM_205548	76.086	66.3292
NM_001242713	78.8776	82.6367
NM_001039152	30.4506	19.8646
NM_001003895_1	4.77801	3.61522
NM_052941	53.63	34.9013
NM_052942	31.2135	29.3586
NM_001029859	23.9871	12.7429
NM_001029858	6.82325	6.39932
NM_001114636	83.8436	76.2359
NM_001114632	83.0324	78.8151
NM_001114633	91.4779	80.0987
NM_207372	13.2403	6.29217
NM_207373	93.4011	92.0125
NM_207370	95.0314	90.8045
NM_207371	5.46397	5.64027
NM_207377	58.1376	55.4594
NM_207374	26.5164	12.5348
NM_207375	24.4988	24.2088
NM_001025290	30.4139	18.4848
NM_001025295	69.2432	73.5643
NM_005553	55.6726	40.4496
NM_005556	79.4204	64.7569
NM_005557	61.2976	46.265
NM_005554	72.5886	40.366
NM_005555	83.6154	71.1982
NM_005558	82.8368	81.1755
NM_005559	60.3034	57.0675
NM_001271318	81.7883	70.5022
NM_001145460	44.7389	42.4183
NM_001145463	53.5279	22.0813
NM_001145465	13.6773	11.6146
NM_001145466	4.59874	7.30388
NM_005089	92.9595	88.9955
NM_005080	89.0075	85.436
NM_005082	91.6306	90.211
NM_005085	89.6562	86.6936
NM_005086	80.5829	67.7671
NM_032301	95.3761	90.9934
NM_032300	85.6273	68.0707
NM_032303	77.3421	67.2159
NM_032305	92.459	87.1946
NM_032307	44.4309	32.5425
NM_032306	55.0708	54.7678
NM_032309	75.988	80.1194
NM_001159279	19.5014	18.7799
NM_033655	63.6483	56.5869
NM_033656	84.8959	74.9318
NM_001278694	7.19376	9.30458
NM_001278699	81.9626	76.3091
NM_138371	87.1175	80.3849
NM_138370	91.5758	90.2218
NM_138373	72.6954	68.1298
NM_138375	75.8934	75.1209
NM_138374	83.6628	60.8365
NM_138376	90.3971	87.9708
NM_138379	62.418	45.1355
NM_138378	18.769	12.5388
NM_001702	66.0361	62.4236
NM_001701	10.1145	8.92846
NM_001700	36.2023	24.4655
NM_001707	87.4722	82.9369
NM_001706	80.683	78.6231
NM_001704	44.7166	43.5735
NM_001018072	68.2971	42.647
NM_001018071	18.4038	12.0691
NM_001708	66.5631	47.3983
NM_001018077	63.063	54.7525
NM_133494	74.7659	67.0958
NM_133497	88.8833	66.2809
NM_000071	77.8118	59.2837
NM_000076	85.5486	76.5466
NM_016382	51.1574	37.5621
NM_000074	16.5268	7.16267
NM_000075	79.7143	64.0719
NM_197947	29.5431	23.2865
NM_197941	71.2268	61.7263
NM_133498	95.7525	86.0315
NM_016388	53.0788	48.6598
NM_001308127	58.293	41.5978
NM_001308126	8.78319	6.76414
NM_001308120	82.4488	73.6987
NM_001308123	80.5564	75.4655
NM_001308122	91.2482	83.6826
NM_001161465	86.6876	82.8169
NM_001042762	79.8219	58.8667
NM_019839	88.6363	81.6361
NM_001025930	77.3664	59.8965
NM_001199758	43.2149	40.7138
NM_032889	94.0919	90.2322
NM_001199752	56.3347	43.3373
NM_032883	69.7292	61.2576
NM_032880	80.5407	75.8344
NM_032881	88.2685	87.2774
NM_001199756	86.7791	79.8316
NM_001199757	56.326	45.7966
NM_032884	2.48244	2.26945
NM_032885	93.7257	88.7587
NM_003039	81.5882	78.3916
NM_003038	85.8871	84.3215
NM_006049	80.2735	76.1162
NM_006045	95.4171	93.1487
NM_006044	94.3717	90.9701
NM_003031	83.0943	71.8526
NM_003030	15.0205	8.38681
NM_006041	13.2966	9.17989
NM_006040	2.2978	2.53265
NM_006043	55.268	67.9434
NM_006042	58.6042	53.0626
NM_001017528	82.235	79.582
NM_001128928	83.7359	81.092
NM_001017520	7.86869	3.97644
NM_001128922	94.7285	92.021
NM_001017524	40.7547	28.1889
NM_001017526	78.0272	43.5395
NM_001128926	31.5048	30.481
NM_001123041	68.393	65.6964
NM_001123040	23.2178	20.1903
NM_001257207	21.4746	26.8481
NM_001037804	45.3285	53.6522
NM_001037806	94.7379	90.6728
NM_001098507	91.4422	87.5416
NM_001098504	92.2515	85.9119
NM_013388	94.5714	94.1269
NM_013389	11.6086	3.32346
NM_013385	92.2504	89.766
NM_001306094	60.7976	60.5042
NM_001306093	45.0379	37.7403
NM_013381	55.2265	39.6847
NM_001306091	66.5278	63.0264
NM_001289933	89.4416	87.5449
NM_001252499	66.063	48.0855
NM_002348	44.5963	43.9686
NM_002349	57.4763	24.9995
NM_001166279	84.3001	63.404
NM_002343	73.0964	71.5998
NM_002346	95.5621	91.619
NM_002344	71.8835	63.8631
NM_002345	71.5812	68.1906
NM_001256552	85.9248	87.1711
NM_018717	87.0362	83.4252
NM_018714	94.7969	92.2561
NM_018715	93.8923	89.6474
NM_018713	19.8794	43.3807
NM_018710	59.5004	52.5484
NM_018711	8.96863	8.7215
NM_018718	48.6127	36.5206
NM_001282442	14.9563	8.10127
NM_001282441	81.7438	81.1165
NM_001282447	56.363	52.2871
NM_001282446	10.2896	8.47182
NM_001282444	84.333	81.19
NM_001163735	83.6724	83.4613
NM_001164586	49.2153	65.2662
NM_014815	84.5284	78.0918
NM_001030055	67.8548	60.2688
NM_001005479	14.9941	24.3377
NM_014810	91.1236	88.0035
NM_014813	65.9564	37.9405
NM_014812	82.4385	77.889
NM_001005474	79.4926	74.5988
NM_014819	85.8292	79.2778
NM_014818	35.6589	21.9456
NM_001005473	2.49563	2.77673
NM_001099294	74.0218	70.0302
NM_012419	57.3608	55.2571
NM_001099293	16.4203	11.7603
NM_012413	86.5625	73.4248
NM_012412	65.4477	66.6127
NM_012410	88.4226	86.5763
NM_012415	86.0853	62.3541
NM_012414	85.9506	79.7626
NM_001172133	81.7181	79.2877
NM_001068	94.5021	87.4881
NM_001069	87.9206	86.286
NM_001201536	42.7251	21.5073
NM_001063	41.4875	49.1968
NM_001060	19.7612	18.8672
NM_001066	82.9524	60.0695
NM_001067	93.3612	87.5746
NM_001065	92.4747	91.0532
NR_027291	13.2415	13.4331
NM_001164824	37.0129	28.4016
NM_003921	61.1193	49.6444
NM_006732	83.0358	87.5542
NM_006875	91.023	79.9058
NM_006876	94.4222	86.5306
NM_006877	91.4339	87.7476
NM_001164829	47.9636	39.6403
NM_006872	43.538	32.6225
NM_001037582	22.3423	18.545
NM_001142548	91.6751	82.0283
NM_006737	11.0634	8.60789
NM_001142541	85.3325	80.398
NM_020153	88.8827	85.1103
NM_020152	46.7458	31.2568
NM_020151	93.8131	85.5794
NM_004586	78.5936	61.8568
NM_020156	58.0293	27.5073
NM_004584	87.3688	85.664
NM_020154	87.7642	86.929
NM_004588	5.73264	6.8988
NM_004589	93.5517	90.7065
NM_001001888	23.6411	25.8388
NM_001287763	71.1599	63.8582
NM_001003954	89.4572	84.1288
NM_001332	6.55844	5.40799
NM_001333	22.715	13.5045
NM_194283	42.9084	18.2339
NM_194282	50.6085	28.8899
NM_194280	90.7114	86.0357
NM_194287	31.0265	38.1268
NM_004126	86.0096	78.736
NM_194285	44.0873	22.6399
NM_194284	92.5688	85.0955
NM_001336	90.8618	88.4825
NM_001184866	14.9223	10.1022
NM_001287491	92.4246	91.0418
NM_001287490	79.7298	74.2802
NM_001287497	48.4103	26.9077
NM_007055	64.4948	37.3929
NM_001285404	76.0376	72.98
NM_007056	87.9846	83.7252
NM_007051	93.0455	86.9331
NM_007053	72.571	69.3284
NM_007052	93.7994	89.6084
NM_007059	76.6107	69.154
NM_007058	41.1256	26.0963
NM_001243288	86.2192	80.6453
NM_001145668	11.2059	4.68529
NM_001145661	81.3489	74.8401
NM_001145665	91.0137	84.1205
NM_001145664	59.0954	38.1689
NM_001286175	87.451	77.8714
NM_001203260	48.3495	37.5991
NM_152326	90.7383	91.1648
NM_152327	65.6833	32.4822
NM_152325	20.6092	15.4887
NM_152323	36.5593	28.1577
NM_152320	88.746	81.616
NM_152321	57.4929	19.3676
NM_001185056	15.5189	18.8374
NM_152329	82.5472	70.2261
NM_022142	10.2927	14.7846
NM_022143	93.7069	89.801
NM_022140	69.4422	47.645
NM_022141	49.6631	52.2109
NM_022146	59.7984	35.8745
NM_022147	91.8624	84.2444
NM_022144	63.1512	55.7707
NM_022145	66.745	59.4084
NM_022148	26.9953	15.3037
NM_022149	94.1786	89.4589
NM_001004465	4.73186	3.78549
NM_001004464	2.99145	4.99718
NM_001004467	3.53535	14.0882
NM_001004466	2.42616	2.42616
NM_001004461	22.4527	4.09733
NM_001004460	89.4773	73.7798
NM_001004463	15.9188	24.1353
NM_001004462	11.4863	19.361
NM_001004469	35.3873	17.7236
NM_001242901	83.6783	74.7357
NM_001207023	11.3875	11.3326
NM_001207020	50.7062	45.1178
NM_001207025	68.2411	54.5394
NM_001130483	87.4829	75.7092
NM_134263	89.9217	86.3639
NM_134261	69.3022	56.7048
NM_199136	61.7224	52.3196
NM_199135	39.1721	22.8202
NM_199138	3.95216	3.82349
NM_134268	89.7386	83.2431
NM_017678	82.6638	66.1182
NM_021729	93.3571	89.9097
NM_017670	66.1353	68.9437
NM_021722	73.1924	63.8771
NM_017672	55.2975	30.905
NM_017673	84.4188	77.2497
NM_021727	93.2375	90.8883
NM_017675	94.6098	89.3725
NM_017676	19.2984	11.6299
NM_017677	87.841	84.3787
NM_001135998	50.7964	49.1525
NM_001135999	93.5835	89.2528
NM_001135993	34.3713	17.6437
NM_001135995	7.93832	7.80848
NM_003239	93.6269	88.074
NM_003235	78.0195	68.6476
NM_003234	88.0341	83.223
NM_001104925	81.1405	76.1615
NM_003236	81.6466	75.2842
NM_001042403	18.8569	13.7817
NM_175743_1	26.4581	3.03554
NM_001135662	53.1459	36.2076
NM_001099857	85.6873	79.2622
NM_139174	13.4153	9.16222
NM_139175	88.106	60.0043
NM_003581	92.487	88.9305
NM_139177	93.2529	88.2995
NM_139170	65.3725	59.0658
NM_139171	17.795	14.4796
NM_003585	92.9174	86.0798
NM_003584	79.7965	71.7985
NM_001099852		4.00751
NM_003589	85.0564	82.9147
NM_003588	85.5574	83.7921
NM_139178	93.8165	91.9056
NM_139179	91.8636	86.8859
NM_020459	37.8039	28.3136
NM_020452	63.9217	54.6821
NM_020453	84.3393	81.4492
NM_020451	78.4713	65.7758
NM_020456	41.2851	27.6692
NM_020457	94.766	88.4882
NM_020455	85.656	72.296
NM_002188	33.118	15.7756
NM_002184	73.3818	67.0454
NM_002185	91.9973	88.6013
NM_001278522	11.0821	11.0569
NM_002180	95.6589	90.8187
NM_002181	94.373	92.2534
NM_001174136	39.925	22.7596
NM_001265597	72.0792	64.6895
NM_032408	94.3932	90.7322
NM_032409	88.7506	85.9263
NM_032403	77.5521	78.4835
NM_018158	83.4228	76.0397
NM_018159	37.5216	32.8745
NM_001145348	82.6699	74.2819
NM_001145349	82.9923	76.0274
NM_018150	56.4342	55.9117
NM_018151	86.2966	79.184
NM_001145346	27.675	27.9218
NM_018154	92.096	88.7465
NM_018155	85.0743	76.4052
NM_018157	78.8337	78.3522
NM_001105079	93.1619	90.918
NM_001190259	79.1668	65.6743
NM_005325	82.6927	76.1645
NM_005324	59.8707	60.972
NM_005327	77.4176	76.4231
NM_005321	92.6075	91.3887
NM_005320	90.6759	88.682
NM_005323	50.3562	39.8866
NM_005322	93.195	93.2854
NM_005329	87.0877	79.2509
NM_005328	62.519	27.706
NM_001112741	21.8253	17.8139
NM_003372	80.8756	76.6373
NM_012163	86.2919	72.1016
NM_012162	93.4238	88.8994
NM_012161	80.6805	76.1608
NM_012166	94.1485	90.161
NM_012164	59.4123	39.6832
NM_003374	83.5698	78.3656
NM_012168	78.8395	63.1549
NM_001193636	66.9661	63.2686
NM_001277303_1	2.5489	6.27881
NM_170685	66.0129	60.438
NM_206920	96.7071	92.9735
NM_206922	77.8179	55.2413
NM_206923	80.4646	55.9809
NM_001301302	87.6207	86.6407
NM_001512	88.476	82.8185
NM_004745	6.35922	8.29868
NM_001510	3.06511	6.19154
NM_001511	79.5064	69.1623
NM_001516	56.1013	34.5737
NM_004741	87.7381	85.0319
NM_001514	71.8443	69.4907
NM_001515	64.43	31.7444
NM_004749	88.6828	76.7408
NM_001909	91.6147	87.6123
NM_001278064	3.19125	3.0603
NM_001278063	2.29928	2.12949
NM_016261	29.7238	14.2097
NM_016262	76.1319	65.0347
NM_016263	81.2731	83.7466
NM_016267	45.5248	38.2704
NM_016269	80.8352	69.2594
NM_001111101	59.7074	59.1022
NM_007217	80.0722	72.8258
NM_007215	89.3847	77.1859
NM_007214	56.9906	40.1742
NM_007213	91.5755	82.5034
NM_007212	71.8503	61.3994
NM_007211	29.4116	25.2032
NM_007210	59.4423	35.9014
NM_007218	79.8799	73.5941
NM_003918	73.4433	55.8201
NM_003919	79.2736	73.6882
NM_003910	82.0891	83.9824
NM_003913	72.1257	69.6094
NM_003914	5.73196	4.93639
NM_001308353	73.9569	79.891
NM_003916	68.4489	58.3158
NM_001308351	52.3651	33.2733
NM_024721	76.8733	73.3388
NM_001164664	79.9805	69.0371
NM_001164665	48.3153	26.4812
NM_024725	78.2128	72.2944
NM_198148	89.3814	87.2073
NM_198149	67.0654	75.5942
NM_006952	11.8144	11.3822
NM_001080779	86.8393	70.8064
NM_001080772	11.9137	6.68305
NM_001139501	14.7555	15.0416
NM_153018	78.0538	57.5513
NM_153015	33.2581	24.6134
NM_014138	70.7961	54.4377
NM_139239	89.428	85.0342
NM_001173393	73.8096	55.967
NM_152658	76.1073	72.8111
NM_001256742	85.1871	80.9123
NM_152657	82.8709	76.742
NM_152654	28.3404	26.4342
NM_152655	55.1535	38.7957
NM_001256749	48.6027	31.4474
NM_152653	73.2483	74.7424
NM_001037637	66.1364	66.7338
NM_001037633	83.459	82.1379
NM_001638	16.8637	16.3828
NM_001635	65.5638	50.0819
NM_001004699		2.08333
NM_001146182	10.7465	5.27671
NM_001631	57.4905	39.4767
NM_001004694	7.85865	22.4684
NM_004825_1	6.16042	4.79592
NM_001004693	2.34292	11.5016
NM_001178015	17.0627	7.74211
NM_001178010	84.6268	73.0427
NM_001177676	91.8905	85.6677
NM_183005	43.844	20.965
NM_001101311	83.7987	79.1353
NM_032826	25.9899	13.7887
NM_001163941	5.2884	5.37562
NM_021129	91.0949	84.759
NM_021128	60.417	62.709
NM_021127	69.5722	53.5203
NM_021121	86.2703	82.3138
NM_021120	69.2153	63.1544
NM_001476_1	20.9481
NM_005365_1	13.1675	7.02243
NM_001141936	79.7847	80.863
NM_001005207	87.0648	82.4498
NM_001005204	2.47312	2.47312
NM_001005205	1.8622	2.14153
NM_001005202	2.39617
NM_001005203	23.0597	10.4362
NM_001005200		2.9819
NM_001005201		2.8754
NM_001272005	8.28243	7.06946
NM_012208	86.8318	84.3913
NM_012202	87.6324	82.2023
NM_012203	95.2131	92.4343
NM_012200	83.3823	81.1647
NM_012201	75.8604	62.2228
NM_012207	77.9201	71.5769
NM_012204	92.0405	89.386
NM_012205	95.0907	91.6123
NM_144703	88.1966	88.9257
NM_181532	20.1692	12.4482
NM_144701	11.9367	10.4702
NM_181537	4.83871	5.11155
NM_181536	44.1151	32.033
NM_144705	12.0153	12.3449
NM_181534	9.61719	6.16608
NM_006931	84.3672	72.6007
NM_181539	2.60189	2.61423
NM_181538	58.8978	40.138
NM_006937	72.1296	69.0409
NM_203453	94.1467	86.8932
NM_203451	2.78056	6.99927
NM_182847	36.5914	23.0391
NM_203454	66.4761	59.2347
NM_182848	6.81933	6.00948
NM_203458	87.245	83.9812
NM_001206559	78.4702	72.4771
NM_001001438	87.3578	84.935
NM_004269	88.7523	82.725
NM_004268	67.7904	41.2045
NM_004267	71.3507	69.6105
NM_004265	78.9742	81.6569
NM_020297	9.98525	10.8164
NM_004263	11.5456	7.40231
NM_004262	44.999	35.9772
NM_004261	61.857	55.5403
NM_004260	95.8695	92.6879
NM_198578	84.2068	78.8857
NM_198571	3.59517	2.70819
NM_198570	24.9373	12.4324
NM_198573	54.5147	55.3281
NM_198572	63.992	56.0118
NM_025112	93.8185	90.787
NM_025113	62.4682	62.4985
NM_025114	93.1622	84.8873
NM_025115	55.1343	20.8457
NM_001204890	75.551	70.892
NM_001204897	48.205	46.9446
NM_001085354	92.2762	68.5392
NM_001287513	24.9915	13.0603
NM_001287511	72.3565	69.4788
NM_181337	44.9411	25.8099
NM_001303615	9.87825	11.5565
NM_021915	59.003	45.0114
NM_021916	26.2304	15.196
NM_001243093	80.2171	71.275
NM_021911	7.49009	2.8664
NM_021912	3.63832	1.9089
NM_021913	66.4825	52.5023
NM_001206627_1	3.05292	3.1886
NM_001271720	24.3244	20.306
NM_001271723	86.1302	82.8058
NM_001277372	23.1155	16.8458
NM_001277378	70.4987	65.1796
NM_152519	75.6969	65.0576
NM_152510	2.58513	3.40369
NM_152513	42.7098	40.4736
NM_152512	12.2986	8.59877
NM_152515	60.4926	22.9204
NM_152517	86.4951	79.5955
NM_152516	94.3882	89.4241
NM_182828	37.9275	48.707
NM_016062	72.4122	69.4594
NM_016063	58.8617	59.0717
NM_016060	69.6702	64.8777
NM_022336	85.9306	68.2819
NM_016066	44.0425	41.7978
NM_016067	52.4635	50.1298
NM_016065	83.4966	58.0657
NM_001199528	11.3383	5.46279
NM_016068	94.6873	92.0317
NM_016069	83.7846	85.0822
NM_001191055	10.5213	9.42788
NM_001191054	5.35348	6.00567
NM_001191059	49.1792	37.8285
NM_001134479	84.2003	79.2333
NM_001134470	77.5945	70.7203
NM_001134476	40.6238	20.0858
NM_001253827	15.8695	20.7822
NM_000958	86.4007	82.3508
NM_001199383	66.6414	66.3947
NM_000955	70.1768	69.859
NM_000954	95.0274	85.2004
NM_000956	89.6712	77.8813
NM_000951	88.8825	82.8465
NM_000950	83.1118	66.4762
NM_000953	73.7067	59.0334
NM_001290139	90.4466	87.4601
NM_000043	69.619	65.6699
NM_001160148	35.2503	26.3374
NM_001291956	4.24689	4.46708
NM_001291958	83.7595	55.8233
NM_000048	88.0356	84.097
NM_173600	2.56084	2.10209
NM_173601	41.3857	21.3273
NM_173602	90.1907	88.1962
NM_001300987	67.5414	50.5584
NM_175607	53.5077	51.0468
NM_139033	86.9533	79.7475
NM_175605	70.3898	39.8408
NM_001193523	93.3193	83.8777
NM_001193520	75.4067	52.7759
NM_001193528	66.3435	38.5001
NM_001277813	78.6524	71.0352
NM_138927	93.6809	86.771
NM_005823	93.0106	85.6768
NM_005826	45.2891	43.0651
NM_005827	78.3763	74.2334
NM_005824	71.1396	60.9619
NM_005828	84.631	65.6077
NM_005829	45.6101	26.9135
NM_003792	82.1311	84.0138
NM_003793	92.9934	90.5935
NM_003791	96.0916	93.1043
NM_003796	71.0669	64.9889
NM_003797	68.2461	65.0182
NM_003794	76.1657	66.1964
NM_003795	55.5084	52.5485
NM_003798	89.5199	82.4288
NM_003799	89.4856	82.2226
NM_001197181	82.3496	77.6221
NM_001242326_1		4.58255
NM_001242326_7		7.9096
NM_001242326_5	6.96798
NM_001307986	9.99727	6.52634
NM_001307983	37.0406	26.3531
NM_015575	80.0976	76.1127
NM_015576	8.9109	3.91694
NM_015571	60.8165	57.3502
NM_015570	74.9363	74.8401
NM_002444	95.3149	92.2158
NM_002447	95.9752	90.1141
NM_002446	91.8707	85.9281
NM_002440	37.1236	22.2435
NM_002443	61.4985	59.4734
NM_002442	72.7769	57.3485
NM_031942	87.1184	79.2212
NM_031940	54.9067	36.3756
NM_031941	73.7507	55.5952
NM_031946	87.9263	84.6406
NM_002448	36.1355	13.7539
NM_031944	15.8911	15.551
NM_001256235	78.0445	65.9863
NM_005791	84.0721	77.2483
NM_005792	79.7538	72.9815
NM_005794	28.6121	17.7078
NM_005795	61.4895	54.5547
NM_052820	60.0838	32.6301
NM_005797	79.7973	68.6506
NM_170726	79.7972	75.1437
NM_170725	78.8415	62.5261
NM_033540	91.8145	90.6717
NM_033544	53.3267	23.0033
NM_033547	96.014	92.3615
NM_033549	82.8715	77.2908
NM_001233	25.4864	18.701
NM_001232	15.7634	54.9302
NM_001231	53.0994	55.1243
NM_001237	85.1669	78.7806
NM_001236	90.4625	88.7173
NM_001235	84.8636	82.6071
NM_001239	79.0804	75.8207
NM_001238	93.4	87.7053
NM_001011700_1		9.34504
NM_019098	18.0321	12.2828
NM_019099	21.3648	15.0989
NM_019093	73.0429	65.1061
NM_019090	52.9143	44.444
NM_019091	84.5393	71.2329
NM_019096	89.8823	88.2916
NM_019094	72.6212	60.4161
NM_019095	53.4648	50.4092
NM_001272054	67.0001	67.6368
NM_013936	28.1173
NM_013939	7.74726	8.61267
NM_013938	2.83912	2.83912
NM_004461	92.8289	90.5061
NM_004460	88.1738	78.8769
NM_004463	85.3359	77.7468
NM_004465	85.2793	86.1874
NM_004464	8.76043	10.0771
NM_004466	24.5833	24.6332
NM_001497	94.2319	86.587
NM_001496	46.4476	51.6523
NM_001495	34.5167	48.4063
NM_001494	88.4394	88.489
NM_001493	88.1152	79.5915
NM_001492	35.4039	45.3161
NM_001490	76.2916	64.101
NM_000543	93.1157	89.7249
NM_000540	20.9723	27.8457
NM_000541	12.5188	7.26129
NM_000547	34.1782	37.4277
NM_000545	94.1661	83.9065
NM_000548	95.0918	91.4827
NM_000549	37.3062	25.6133
NM_033388	94.48	87.7713
NM_017946	41.1927	28.949
NM_017947	95.6504	90.9648
NM_017945	84.3889	79.5122
NM_017943	91.6512	84.6174
NM_003893	91.2032	93.8744
NM_017941	87.0875	80.4205
NM_003899	90.0232	82.6692
NM_003898	92.7893	89.1148
NM_001165877	31.3184	29.8115
NM_015896	70.0175	41.0728
NM_015897	88.8026	87.9586
NM_015894	86.0751	87.8091
NM_015895	83.0237	76.2513
NM_015893	54.5455	35.6061
NM_015891	45.044	23.3519
NM_001012993	80.3064	68.9877
NM_001012991	95.6408	91.3193
NM_015898	90.8601	92.3162
NM_024086	49.2165	24.5382
NM_024081	30.1488	23.18
NM_024080	4.32164	4.25834
NM_024082	48.537	47.3672
NM_024089	86.8318	80.3523
NM_001012662	84.7032	81.5346
NM_002858	85.3146	80.4403
NM_002852	67.4296	60.2775
NM_002853	36.9098	23.7182
NM_002850	84.7819	84.3037
NM_002851	1.6696	2.194
NM_002857	82.3802	79.0297
NM_002854	36.8468	28.0219
NM_024558	81.3007	57.6764
NM_024552	92.5901	87.9863
NM_024551	94.076	90.81
NM_024557	14.5258	24.8715
NM_024556	86.4863	82.7458
NM_177424	85.0665	79.3887
NM_001144967	57.1823	33.5337
NM_203403	69.0216	64.4247
NM_001144960	1.16986	6.06932
NM_147188	75.3184	62.0088
NM_147189	66.3155	63.2086
NM_147180	11.0399	6.0438
NM_018409	19.155	12.7477
NM_001002755	74.5714	69.1072
NM_001002759	33.5634	18.7234
NM_001002758	17.5283	12.3149
NM_018402	36.8131	32.2184
NM_001204364	68.3595	51.9339
NM_001204366	48.1745	49.9759
NM_014306	92.5493	88.4411
NM_001005909	87.2657	83.4326
NM_014302	74.2587	77.1176
NM_001114101	85.6332	84.2396
NM_001281805	11.6845	9.31859
NM_022648	90.8362	88.5439
NM_001170580	67.7118	57.1214
NM_001031740	44.5561	23.4384
NM_001031743	41.0214	27.6019
NM_001034996	73.6498	71.9537
NM_001031745	66.0607	44.1082
NM_001031746	26.2334	19.8858
NM_001031748	6.40888	3.18895
NM_001031749	31.1137	18.332
NM_181698	57.5516	40.0864
NM_001033678	83.2061	76.623
NM_001033677	56.1651	37.8636
NM_198525	93.8944	85.7923
NM_001242922_1	1.77881	9.69792
NM_001242922_3	4.09899	1.77881
NM_001242922_5	12.4534	3.20959
NM_001242922_4		1.77881
NM_001242922_7	1.77881	1.77881
NM_001242922_8		1.77881
NM_194320	82.1846	64.7291
NM_194324	82.2642	76.7298
NM_194325	75.7547	49.1503
NM_194326	82.5091	77.8367
NM_001142479	89.7135	81.6904
NM_001142470	76.6824	64.9174
NM_020643	51.7742	36.1687
NM_003024	64.9646	63.5719
NM_020641	42.0994	30.4464
NM_020640	60.4801	52.2913
NM_020647	82.2915	79.5921
NM_020646	58.4992	51.0863
NM_020645	9.66833	8.54956
NM_020644	74.1284	71.9355
NM_020649	84.0781	83.2098
NM_020648	67.6578	59.137
NM_001160325		2.62055
NM_024940	95.2052	92.8158
NM_024941	62.9003	34.3301
NM_024942	75.4439	68.684
NM_024943	18.8204	15.0741
NM_024945	75.5577	56.4551
NM_024946	74.9538	75.4258
NM_024947	49.4609	28.6012
NM_024948	86.8645	80.1003
NM_024949	65.0544	59.0184
NM_001105519	92.6193	85.6937
NM_001286076	79.585	74.6347
NM_001286077	88.8723	83.5737
NM_001286072	86.6721	87.0175
NM_001145176	10.5894	9.35698
NM_001300739	72.1891	72.3784
NM_001242792	3.10252	6.5194
NM_001242791	53.8451	37.385
NM_001242797	86.3215	80.9107
NM_025224	85.303	83.8658
NM_001079858	18.0177	21.5057
NM_025225	14.5508	11.9854
NM_001145797	87.6772	86.0046
NM_001184772	86.5535	82.1399
NM_001184773	1.96896	4.78333
NM_001270440	12.0287	12.0217
NM_015698	91.5675	88.3261
NM_033031	45.6162	18.1451
NM_033032	17.3913	17.6987
NM_033033	3.30761	2.74441
NM_033034	54.6452	31.8592
NM_033035	25.3857	14.6599
NM_033036	4.60293	3.68915
NM_032048	92.2472	88.2166
NM_001276722	76.4383	57.7509
NM_001967	90.343	89.7412
NM_001966	45.0284	26.8643
NM_001965	33.4238	26.137
NM_001964	92.6093	88.2604
NM_001963	5.69966	4.36422
NM_001962	76.8764	46.0399
NM_001961	96.7759	95.7197
NM_001969	64.2795	65.4165
NM_212550	41.6549	33.7506
NM_001013732	47.5721	35.8692
NM_001013735	7.84542	8.06814
NM_001013734	5.42105	4.92105
NM_001013736	7.00421	7.37606
NM_153264	8.50727	4.29293
NM_153265	88.327	85.0088
NM_153266	31.4496	31.4823
NM_153267	62.1735	54.8632
NM_153260	54.3092	37.5082
NM_153261	35.1109	21.1138
NM_001128430	81.1755	72.9677
NM_130851	86.2319	77.0768
NM_130852	2.13358	11.3173
NM_001010980	20.5882	20.4907
NM_013375	68.8501	71.9519
NM_001098537	86.6457	76.7348
NM_032802	91.2519	82.8151
NM_032803	12.7855	10.3882
NM_032801	86.1068	83.216
NM_032806	92.1048	88.2183
NM_032807	95.4343	90.8228
NM_032804	88.1088	82.1333
NM_032805	6.3262	5.25739
NM_032809	95.0808	89.8891
NM_016569	90.5417	81.9747
NM_016568	21.0768	9.36029
NM_016563	86.7178	80.8829
NM_016562	8.25707	7.15317
NM_016561	86.9636	74.0007
NM_016567	81.8418	74.7513
NM_016565	89.5204	87.0948
NM_016564	88.1142	82.9961
NM_016301	66.3137	60.0827
NM_001010919	80.8822	67.7923
NM_001010911	67.1356	58.5957
NM_001010912	15.557	8.55263
NM_001010915	90.3618	83.5098
NM_001010917	43.1825	35.1139
NM_013304	93.6778	88.7178
NM_013306	59.3822	41.7332
NM_013300	82.2216	71.6214
NM_013301	74.4308	69.8972
NM_013302	61.7058	39.627
NM_013308	74.9899	51.1023
NM_013309	61.7563	39.7777
NM_014547	70.2896	48.9119
NM_178449	6.94428	7.11354
NM_178448	93.3017	87.0522
NM_178443	90.5978	87.8199
NM_014548	20.4037	15.0355
NM_018469	92.9632	84.9866
NM_003619	90.9359	85.9429
NM_003618	82.2794	75.8696
NM_003617	71.2192	70.8105
NM_003616	76.3277	66.1824
NM_003615	73.848	68.7739
NM_003614	28.8414	19.6241
NM_003613	71.7588	84.6397
NM_003612	82.1839	78.5457
NM_003611	93.2358	87.8413
NM_003610	83.5625	80.5914
NM_014899	76.465	49.8067
NM_014898	36.5153	19.4892
NM_014895	76.1324	48.0205
NM_001190945	81.0327	79.7658
NM_001190946	94.1632	88.5251
NM_014891	65.4353	61.8073
NM_014893	8.98369	9.94691
NM_005615	89.8357	86.979
NM_005614	58.7238	54.5008
NM_005611	87.9386	83.5801
NM_005610	54.7632	48.3249
NM_005612	85.1559	79.1319
NM_005619	72.7864	37.7283
NM_005618	89.073	85.4778
NM_001079519	38.574	23.784
NM_001079515	86.6094	77.7537
NM_001079514	92.871	86.8311
NM_001079516	81.7803	75.1797
NM_001079512	17.5596	15.58
NM_032020	76.4539	61.207
NM_032021	83.5808	73.6878
NM_032023	94.9855	90.9984
NM_032025	55.9343	27.9622
NM_032026	87.5301	84.168
NM_032027	54.266	51.302
NM_032028	22.5254	14.2069
NM_181604	29.1005
NM_001098835	7.81107	7.18625
NM_001098834	16.1635	14.8352
NM_001098833	92.0234	91.5533
NM_001098831	20.8054	18.3308
NM_001037500	71.6066	49.7223
NM_001082575	48.673	54.7333
NM_001082578	83.2435	87.8058
NM_001284223	28.9759	15.6131
NM_001284222	79.0197	50.0778
NM_004054	84.3042	78.3242
NM_004055	91.8898	87.95
NM_004056	78.4599	69.9308
NM_004057	86.3873	75.5107
NM_004050	91.1355	85.9855
NM_004052	75.7255	71.7734
NM_004053	80.206	81.2208
NM_004058	66.6874	49.3084
NM_000737	43.6211	41.0677
NM_000730	8.19542	11.2521
NM_000733	84.6619	78.6374
NM_001304579	83.0303	69.876
NM_000739	9.8419	34.7866
NM_000738	80.3366	65.0398
NM_001031836	4.35016	6.52271
NM_001031834	89.5875	75.0971
NM_176823	1.38316	1.4028
NM_001017368	80.1792	55.3328
NM_001017363	31.8773	23.5598
NM_012196_1		16.1509
NM_001017361	14.7275	17.1689
NM_001017366	83.4323	62.4905
NM_001282979	88.3554	82.6771
NM_001282973	86.6404	82.4111
NM_001282971	88.7895	82.1338
NM_198923	24.6713	25.7904
NM_198920	75.3217	67.8566
NM_176821	2.64851	2.63461
NM_001243204	87.4946	85.9913
NM_001243202	88.7887	77.5935
NM_153708	1.55026	1.6777
NM_153707	12.092	10.3362
NM_153706	66.368	55.8589
NM_153705	66.8699	40.5278
NM_176820	23.5481	19.6705
NM_153700	64.6205	57.2821
NM_001008218_1		13.2427
NM_001251935	77.9993	74.0627
NM_006368	83.2107	79.4803
NM_006369	94.991	91.4979
NM_006364	81.7483	77.3578
NM_006365	33.7646	16.4033
NM_006366	73.8198	70.541
NM_006367	90.506	89.2554
NM_006360	66.9632	62.3124
NM_006361	86.2099	83.2643
NM_006362	93.4577	90.0828
NM_001127491	89.3737	84.7686
NM_001127493	62.9348	63.39
NM_001080521	86.0779	69.2526
NM_001005216_5	27.7209	6.4186
NM_001005216_7		16.5629
NM_001005216_1	8.4186	12.5581
NM_001005216_2	4.74419	8.46512
NM_001287222	75.3105	75.946
NM_001287223	4.71432	4.61201
NM_017757	93.5113	89.6788
NM_017755	86.7386	81.9587
NM_017754	71.2411	28.6215
NM_017752	86.2184	74.4574
NM_001130158	85.0999	81.7081
NM_001001391	80.0808	76.2048
NM_001001394	79.3786	57.8685
NM_001001396	92.2845	90.4172
NM_001163474	91.1236	82.0742
NM_017758	93.2356	84.8723
NM_001270930	34.8997	26.63
NM_001270938	37.8629	18.5598
NM_152943	52.976	31.9069
NM_152945	91.5355	85.3501
NM_001198862	86.4083	79.6234
NM_001198869	91.2975	86.2256
NM_100264	62.8493	53.4923
NM_201453	69.4035	58.4544
NM_001135914	65.0592	53.6455
NM_001135919	89.33	79.6632
NM_030974	83.2704	78.7553
NM_030975	2.03874	2.03874
NM_030976	9.19431	4.50237
NM_030971	79.691	57.3044
NM_030972	72.0879	42.3501
NM_030973	96.2812	91.6533
NM_030978	92.4982	90.3109
NM_030979	53.357	39.5444
[truncated: 17,260 more rows]

[truncated: 11 more sheets: 1j, 1k, 1l, 1m, 1n, 1o, 1p, 1q, 1r, 1s, 1t]
